# Supplementary material for: Application of temperature-responsive HIS-tag fluorophores to differential scanning fluorimetry screening of small molecule libraries
Source: Front Pharmacol. 2022 Nov 24;13:1040039. doi: 10.3389/fphar.2022.1040039 (PMC9729254; doi:10.3389/fphar.2022.1040039)
Supplement: Supplementary file 3 [file DataSheet1.CSV]

Sample.Num	Stock Conc	Tagg.1	Slope.1	Initial.1	Low.1	Peak.1	Flag.1	Tagg.2	Slope.2	Initial.2	Low.2	Peak.2	Flag.2	Tagg.3	Slope.3	Initial.3	Low.3	Peak.3	Flag.3	Tagg.avg	Tagg.Stdev	Tagg.N	Compound %CV
1	10000	64.00295346	0.06928373	5.423223951	4.979112631	5.688945099		63.48305963	0.073538551	5.58571455	5.047829749	5.847576873		63.58676106	0.061142128	5.476562583	5.191116518	5.927103091		63.69092472	0.27515441	3	0.432015097
2	10000	61.3420437	0.074679071	7.843052681	6.743273385	7.143201575		62.96129508	0.025667601	7.67501868	6.53878748	6.673102745		59.59908193	0.021922136	7.142134233	6.256677359	6.375978094		61.3008069	1.681485852	3	2.743007698
3	10000	63.58622107	0.105324162	7.011345954	5.600099283	6.179220272		63.9007097	0.119809134	7.281137323	5.829355041	6.47316941		64.31911968	0.118999346	7.324010808	5.819006282	6.416839372		63.93535015	0.367675214	3	0.575073434
4	10000	62.74396284	0.033326513	8.771418628	7.424437345	7.55057064		63.0577337	0.020262599	8.989290827	7.556531473	7.628531405		63.12200008	0.031471226	9.596615145	7.918387524	8.038433427		62.97456554	0.202276411	3	0.321203346
5	10000	63.32171824	-0.048355171	10.00353739	7.309179004	7.300836683		62.21308797	-0.019841633	9.805722665	7.2185439	7.229907611		61.39058492	-0.030317698	9.954462569	7.692268003	7.678721326		62.30846371	0.969093068	3	1.555315298
6	10000	63.72246733	0.094483755	6.410034132	5.236844861	5.725886912		63.11943784	0.076972766	6.648067691	5.587526519	6.001853934		63.39579161	0.094735684	6.778752096	5.531924156	5.993729761		63.41256559	0.301864485	3	0.4760326
7	10000	63.73846138	0.113743235	6.328889978	5.282952272	5.939359637		63.40654774	0.120603247	6.872311061	5.704203582	6.382539443		63.85647235	0.132498912	7.0684827	5.975398113	6.721857559		63.66716049	0.23328288	3	0.366410059
8	10000	63.322304	0.093738559	6.298262288	5.187469439	5.695738693		63.36820103	0.100405838	6.674036715	5.607427647	6.161545852		63.68125674	0.121172731	6.820726111	5.738695079	6.423242663		63.45725393	0.195344775	3	0.307836793
9	10000	63.90931307	0.102189163	7.731465993	6.131795699	6.643978521		63.81468148	0.106650323	7.917509067	6.25322851	6.808212128		63.97281352	0.116533145	7.919559116	6.024418212	6.616527634		63.89893602	0.079575107	3	0.124532758
10	10000	63.26565811	0.135237259	6.573188688	5.553561532	6.309266696		63.05620877	0.137079047	6.446608061	5.442012774	6.227150672		63.46644436	0.138723046	6.634570235	5.56138953	6.331186867		63.26277041	0.205133043	3	0.324255549
11	10000	63.60831173	0.120330462	7.017070724	5.807703637	6.440583734		63.81712924	0.122280561	7.188267246	5.866312509	6.555848079		63.16672444	0.099385861	7.001754832	5.903245403	6.425928128		63.5307218	0.332071905	3	0.522694998
12	10000	64.04443586	0.100469151	7.234091297	5.991218566	6.530696786		64.08657497	0.126815009	7.433249282	6.114403977	6.756429693		63.95110448	0.1160474	7.409690694	6.012558811	6.631555469		64.02737177	0.06932857	3	0.108279581
13	10000	63.66984627	0.10699016	7.12919493	5.835751728	6.413413492		63.54985065	0.124984445	7.228133249	5.915343038	6.579423546		63.86897758	0.111160693	7.428913379	6.001782277	6.639743383		63.69622483	0.161190479	3	0.253061276
14	10000	63.76762147	0.088271843	5.702637791	4.694373369	5.160149947		61.73770299	0.063068535	6.303123077	5.491251535	5.837024141		63.71799454	0.11985505	5.779004971	4.882861381	5.564714691		63.07443967	1.157913817	3	1.835789304
15	10000	64.4635731	0.049273027	7.006469125	5.5204087	5.719296574		64.05840015	0.054098165	7.166652664	5.588565365	5.805714379		64.31347732	0.083855611	7.209829783	5.803729463	6.182892799		64.27848352	0.204840684	3	0.318676908
16	10000	64.18807549	0.084370571	6.307720692	4.987774758	5.419758196		64.13769509	0.096342006	6.568508219	5.163732568	5.667353843		64.19741231	0.079602648	5.856254272	4.432619384	4.826508325		64.1743943	0.032123481	3	0.05005654
17	10000	63.93552285	0.096804676	7.198501416	5.848398136	6.388045782		63.81230064	0.110767167	7.435047609	5.986334736	6.55758771		64.03259843	0.124252928	7.773215104	6.2041532	6.840601317		63.92680731	0.110407199	3	0.172708764
18	10000	64.25174895	0.096655115	6.280222424	5.029035428	5.544088289		64.29915882	0.106213228	6.779653541	5.40572196	5.973703677		64.41433489	0.136010799	7.357124841	5.763304592	6.443267677		64.32174755	0.083613609	3	0.129992751
19	10000	63.74665353	0.08324796	6.638433979	5.541601972	6.003139149		63.54851498	0.112708074	7.39954502	6.219052843	6.78449449		63.95349468	0.114419612	6.740717494	5.561508196	6.20301715		63.7495544	0.202505435	3	0.317657805
20	5000	64.06389849	0.100225825	5.970330468	4.833410475	5.374753201		64.06824837	0.108842403	6.211281774	4.980998505	5.570960083		64.19434083	0.110003712	6.670715657	5.177080592	5.741189779		64.10882923	0.07408715	3	0.115564659
21	10000	64.08253479	0.087205736	6.463229328	5.192244202	5.628984192		64.03175179	0.090293806	6.681522228	5.297729408	5.758557756		64.16704568	0.096581658	6.928910195	5.339455252	5.811747023		64.09377742	0.068344035	3	0.106631311
22	10000	63.6458664	0.136015359	6.726922764	5.240037334	5.986743617		63.33983712	0.142575596	6.811025002	5.386734538	6.149507785		63.50209445	0.160151168	7.489441223	6.009033313	6.867608262		63.49593266	0.153107664	3	0.241129877
23	10000	63.97849707	0.088031193	6.764991203	5.620180608	6.092157022		63.82901994	0.111426106	6.78265253	5.492966305	6.073311695		63.01623994	0.093127363	7.070612259	5.807987034	6.318648123		63.60791898	0.517830977	3	0.814098284
24	10000	62.49687314	0.086635111	7.390090198	6.114385584	6.559809467		59.69226603	0.022267578	7.648273676	6.829821805	6.924483999		62.16983216	0.062543873	7.63353772	6.301946176	6.619594456		61.45299044	1.533574846	3	2.495525173
25	10000	64.0259722	0.094067737	6.323748399	5.147528345	5.65320504		64.14698669	0.108103466	6.50598695	5.198073526	5.808725505		63.97295156	0.140073185	6.48522798	5.114327958	5.819263577		64.04863681	0.089203811	3	0.139275112
26	10000	63.25824715	0.114932024	7.276711746	6.036851907	6.65457194		63.57430565	0.126969592	7.672692671	6.328924937	7.038126158		63.66916826	0.140357363	7.619139024	6.357444397	7.151632918		63.50057369	0.215154227	3	0.338822493
27	10000	63.71872746	0.109214121	7.119999625	5.825948596	6.424214327		63.7771193	0.115939403	7.292505345	5.832916458	6.473509468		63.15064132	0.125075951	7.3096533	5.825168446	6.460652442		63.54882936	0.346074682	3	0.544580735
28	10000	63.6281203	0.107139373	6.670295182	5.450025845	6.056408087		63.56197037	0.133271058	7.043076835	5.763465875	6.505649293		63.65774227	0.105489809	7.280278648	5.914044668	6.466894248		63.61594431	0.049033201	3	0.077076905
29	10000	64.02457572	0.073975371	6.08271948	4.687795897	5.051404254		63.99085124	0.089387356	6.314911812	4.894488214	5.354469362		64.01814928	0.085790032	6.860406188	5.075152033	5.49004389		64.01119208	0.01790634	3	0.027973765
30	10000	62.69656486	0.06925646	6.942089366	5.848722915	6.231052738		63.65024181	0.110895555	7.693100937	6.235987314	6.907285708		60.42961346	0.030071717	7.390708054	6.411463932	6.526738059		62.25880671	1.654338506	3	2.657195974
31	10000	63.44839177	0.127376778	6.29416564	5.208289902	5.861398018		63.67557698	0.116128389	7.188644206	5.984343093	6.788408132		64.09239402	0.173766632	7.803104457	6.624631457	7.587772699		63.73878759	0.326621204	3	0.512437115
32	10000	63.39478509	0.142299554	7.73656953	6.426801287	7.217969597		64.03596937	0.147859093	8.162714272	6.727585576	7.584596197		62.89275121	0.124130887	8.319544734	6.819211649	7.56506029		63.44116856	0.573018767	3	0.903228582
33	10000	63.79589954	0.11770607	6.637190505	5.492279331	6.154062539		63.8356113	0.124909414	7.265927892	5.875267481	6.568098285		63.93778138	0.145554478	7.032226698	5.751973225	6.598027558		63.85643074	0.073196319	3	0.114626387
34	10000	62.88540375	0.088532797	7.100561711	5.974700379	6.471487739		64.03973702	0.122261221	7.975462735	6.480951913	7.233466429		62.35106892	0.084248327	7.437944721	6.45844036	6.841621138		63.0920699	0.863095101	3	1.367993003
35	10000	63.91665906	0.113384539	6.537380127	5.335885803	5.963949858		63.97109234	0.122505082	6.673379809	5.41648205	6.102712614		63.79771341	0.139361214	7.09158671	5.851809155	6.629665331		63.89515494	0.088667264	3	0.138769933
36	10000	63.677763	0.087441467	6.361737182	5.046855269	5.513245079		63.77532415	0.103751192	6.980224527	5.472499957	6.025699065		64.03200353	0.108291056	7.090411715	5.453566261	6.023421593		63.82836356	0.18297943	3	0.286674168
37	10000	63.49725563	0.099717686	7.272893167	6.035425454	6.553056484		63.56330441	0.123718545	7.493583049	6.152773462	6.848596377		63.47304087	0.106221909	7.750864179	6.332097791	6.90836587		63.5112003	0.046719561	3	0.073561137
38	10000	63.87631539	0.086370799	7.483922432	6.154086667	6.693339178		64.2311238	0.125437202	7.759912263	6.327881312	6.989698909		63.88131573	0.122455754	7.847341013	6.319400713	6.976819902		63.99625164	0.203420625	3	0.317863343
39	10000	63.83437791	0.091567449	6.115084552	4.967326866	5.456941988		63.54183335	0.115514566	6.512680832	5.454979273	6.087447036		64.61629794	0.124799698	6.336918372	5.362546036	6.013868888		63.99750307	0.555496083	3	0.867996494
40	1000	64.18796904	0.088763648	6.330733787	5.136135973	5.606477044		63.67514621	0.118688827	6.883291612	5.509586809	6.06370214		64.03376738	0.125944204	7.141931652	5.772337991	6.442437357		63.96562754	0.263114217	3	0.411336881
41	10000	63.79408435	0.108992182	6.740288608	5.35710103	5.950507172		63.81872162	0.098618252	6.562121149	5.361550537	5.883317344		63.98217445	0.126106976	7.14240684	5.805211914	6.468461718		63.86499347	0.102226637	3	0.160066778
42	10000	63.76191275	0.148082091	6.770236942	5.548235451	6.436060101		63.27808152	0.141513269	6.532411636	5.358166223	6.257695071		63.31070297	0.144615407	7.109201096	5.879639622	6.773861337		63.45023241	0.270415447	3	0.426185117
43	10000	63.92846617	0.103869991	6.410546942	5.231837887	5.800105114		63.89654525	0.112937768	6.87003344	5.503193811	6.122588175		63.9265822	0.129671899	6.904027236	5.639661903	6.341613745		63.91719787	0.017910484	3	0.028021385
44	10000	64.02256633	0.107065	7.597770049	6.137805536	6.699160516		64.00986971	0.113492416	7.884548212	6.28792714	6.93178749		64.08111295	0.126510243	8.025570876	6.280073243	6.945130053		64.03784966	0.03800112	3	0.059341655
45	10000	64.10048016	0.098908576	6.070286464	4.946362148	5.49312682		64.27031566	0.105962616	6.642418268	5.247356948	5.817393299		64.18198555	0.11369279	6.269802701	5.063386043	5.606942638		64.18426046	0.084940598	3	0.132338673
46	10000	62.41010161	0.07425503	6.948867998	5.854438482	6.242755361		63.84338791	0.14260418	7.051688224	5.824090876	6.61060442		58.73659739	0.01000907	7.694849981	7.000175831	7.04112343		61.6633623	2.634016337	3	4.271606735
47	10000	63.92398943	0.102400523	7.002703977	5.761714198	6.291297344		63.95045145	0.114736284	7.598382953	6.148973085	6.763948204		63.88681226	0.115791196	7.156306223	5.808909035	6.452086781		63.92041772	0.031969586	3	0.05001467
48	10000	64.4961963	0.118132891	5.207586504	4.359534529	5.012397131		64.56440155	0.130040611	5.260964169	4.362913943	5.067864291		64.56147826	0.130868176	5.647244696	4.560353957	5.239472762		64.54069204	0.038562151	3	0.059748586
49	10000	63.09672334	0.091247014	6.742277785	5.614565488	6.098928725		63.56951308	0.141674927	7.387709134	5.931657645	6.62445041		62.38557428	0.079739572	6.784914517	5.792838702	6.158711237		63.01727023	0.595955005	3	0.945701079
50	10000	63.18288614	0.095923838	5.562952451	4.591399873	5.148380839		62.90376764	0.102392177	5.896067014	4.956109832	5.541096958		63.27636632	0.117107253	5.30841141	4.542435316	5.236407562		63.1210067	0.193853664	3	0.307114342
51	10000	63.58388829	0.130152288	7.534107981	6.386126738	7.137667908		63.25491149	0.132351428	8.247725116	7.017962301	7.757028163		63.55290164	0.139179227	8.035294125	6.659456443	7.431821845		63.46390048	0.181651697	3	0.286228384
52	10000	63.81511939	0.102272478	6.453680211	5.353711791	5.952348584		63.51861214	0.140530634	6.852013951	5.626863416	6.343268911		63.63207596	0.121154135	6.967818534	5.717170741	6.401683208		63.65526916	0.14960809	3	0.235028604
53	10000	63.75750646	0.096836072	6.600794722	5.341064979	5.856871714		63.61213764	0.112994044	6.872839293	5.505953148	6.13090702		63.74782557	0.11196099	7.285480241	5.751758632	6.340703883		63.70582322	0.081278357	3	0.127583873
54	10000	63.72667302	0.094174263	6.27978475	5.080438994	5.579585395		63.85982266	0.098132361	6.291086329	4.956670096	5.498749436		64.05260499	0.114032074	6.674869364	5.267862701	5.864032016		63.87970023	0.163872667	3	0.256533243
55	10000	63.48455246	0.123636195	6.748424173	5.63442926	6.346258174		63.34556839	0.12604929	7.032957571	5.84705198	6.579680209		63.47967034	0.142646787	6.307767079	5.479562959	6.360447254		63.43659706	0.078870927	3	0.124330325
56	10000	62.55368984	0.073340274	7.180610992	6.093547877	6.480587235		63.56244606	0.115176431	7.294832699	6.099146024	6.729657232		59.77868403	0.025640881	8.007543091	7.139381129	7.241488547		61.96493998	1.959383465	3	3.162084021
57	10000	63.5293189	0.129174746	7.396517431	6.132795823	6.855266239		63.67155422	0.124380349	7.67277793	6.293247126	6.990536023		63.18389677	0.101648408	8.053271744	6.699151965	7.230576775		63.46158996	0.250784475	3	0.395175215
58	10000	62.73975357	0.105597797	6.975507262	5.995958512	6.57047049		62.16024844	0.109956072	7.542937376	6.420725204	7.055816091		61.53040297	0.050414055	7.719871728	6.717084978	6.978284971		62.14346832	0.604849895	3	0.973312097
59	10000	63.99143639	0.100610885	6.608100279	5.328802211	5.865557602		63.51909811	0.116955397	7.13119849	5.668181107	6.308994799		63.66981461	0.141874528	7.307453338	5.715914366	6.368063208		63.72678304	0.241267311	3	0.378596408
60	10000	64.40137439	0.067451479	5.09758998	5.092732255	6.473595967		64.03029006	0.078208538	5.192742731	5.204123292	6.847750708		64.58662009	0.072503963	5.248262641	5.250127778	6.572368448		64.33942818	0.283290974	3	0.440306951
61	10000	64.16801831	0.086031184	6.901425598	5.704055114	6.136445206		64.05195666	0.123723863	7.172642969	5.751483879	6.366993114		64.38681372	0.117916499	6.943574347	5.536694747	6.138901002		64.20226289	0.170034792	3	0.264842366
62	10000	63.59226492	0.085393035	4.709702617	3.764640972	4.244270764		63.46429714	0.101966665	5.236217773	4.108807465	4.686215309		63.52271	0.104198937	5.32575097	4.160106348	4.727541446		63.52642402	0.064064684	3	0.100847301
63	10000	63.54055059	0.106298316	6.388559092	5.170515243	5.719193749		63.81734655	0.135115676	6.743127823	5.375302809	6.016628129		63.80692562	0.108923847	6.835550711	5.485142201	6.04942271		63.72160758	0.156886506	3	0.246206133
64	10000	63.32611813	0.097117234	6.679275552	5.404463793	5.920068234		63.28340187	0.109747133	6.780461862	5.4800261	6.034390763		63.38720723	0.101832267	6.861591342	5.362357758	5.899087411		63.33224241	0.052172966	3	0.082379787
65	10000	64.02724388	0.083202045	6.858957248	5.652227923	6.072106634		63.82984418	0.098917002	7.020908728	5.766651701	6.285660075		64.24029465	0.091217801	6.982500036	5.47494816	5.948615987		64.0324609	0.205274962	3	0.32057953
66	10000	63.40605269	0.114407027	6.636735702	5.536148129	6.184606751		63.28677504	0.120336091	7.051671585	5.966521766	6.666046495		63.35038624	0.140362884	7.539876045	6.439285135	7.262480418		63.34773799	0.059682904	3	0.094214736
67	10000	63.69921373	0.113578693	6.61385079	5.370352803	5.992062253		63.79196941	0.126028632	6.861093961	5.576211511	6.241950071		64.06337852	0.148422462	7.329295643	5.927640318	6.678058652		63.85152055	0.189245214	3	0.296383253
68	10000	64.83019443	0.073452087	4.414626124	3.987320376	4.356148312		64.9960292	0.074419855	4.5338106	4.034741719	4.45986365		64.99516332	0.087960736	4.679087348	4.154113061	4.590657674		64.94046231	0.095495772	3	0.147051266
69	10000	64.09522622	0.117524659	7.601063983	6.151897317	6.748071363		64.15633286	0.127206549	7.751898854	6.216015368	6.876734615		64.14914068	0.137606701	8.142113208	6.300137081	7.025019351		64.13356658	0.0333979	3	0.052075538
70	5000	62.62464408	0.090063044	6.412430375	5.432458768	5.98678417		63.76806998	0.114847847	6.583455261	5.498718262	6.144258392		64.39083192	0.108829949	6.364585831	5.408588614	6.094830287		63.59451533	0.89579338	3	1.408601631
71	10000	63.86732194	0.096890105	6.473467472	5.327618958	5.845948088		63.77596016	0.102239919	6.824649581	5.563582848	6.141828481		63.78635282	0.108653946	7.123140903	5.795009857	6.389325235		63.80987831	0.050018299	3	0.078386451
72	10000	63.33513649	0.124011309	8.56163298	7.064387875	7.75549701		63.41073805	0.140439674	8.71780404	7.17912351	7.94680344		63.42315283	0.144257901	9.021954107	7.307226064	8.09988559		63.38967579	0.047638569	3	0.075151936
73	10000	63.08813149	0.156731125	7.316434497	6.141645057	7.051018942		63.17971154	0.161576987	7.814048498	6.398606935	7.308915937		63.36121175	0.1651064	7.581617344	6.276952709	7.183851438		63.20968493	0.138985645	3	0.2198803
74	10000	62.4923559	0.055062031	7.736186596	6.595066096	6.88055526		63.87570462	0.122562804	8.258529357	6.633605912	7.313874855		59.67035675	-0.001681979	8.096727984	7.1195961	7.146061018		62.01280576	2.143295109	3	3.456213734
75	10000	63.81105678	0.092921729	6.316891	5.236477207	5.740845042		60.1452728	0.031833696	6.133771599	5.626958076	5.808592905		64.2739204	0.112933933	6.658246411	5.425642024	6.009837002		62.74341666	2.261929334	3	3.60504648
76	10000	63.42048356	0.146114147	6.799830378	5.735493423	6.490823415		63.2787087	0.133220266	7.212667558	5.947152444	6.706008479		63.07517435	0.14421418	7.804894111	6.493906269	7.341689429		63.2581222	0.173572652	3	0.27438793
77	10000	63.79648118	0.100403497	7.136590918	5.787510011	6.316494138		64.05423653	0.115926754	7.375941156	5.919468702	6.528992976		64.37424306	0.104973785	7.447634757	5.999389922	6.5979111		64.07498692	0.289439339	3	0.451719701
78	10000	63.74279477	0.093220521	7.330847499	5.934663588	6.404282424		63.92446818	0.10930969	7.625642267	6.084931788	6.649599354		64.63726277	0.100993091	7.369468974	5.84220362	6.414458971		64.10150857	0.472785073	3	0.737556859
79	5000	64.15060602	0.099472717	6.495790098	5.207361301	5.735958671		64.10206445	0.132134313	6.901929463	5.479499781	6.125317697		64.00186232	0.124697274	6.655579665	5.233465966	5.881651156		64.08484427	0.075852316	3	0.118362332
80	10000	63.74612752	0.12402953	6.001757334	5.197282428	5.931936887		63.7560337	0.142374757	6.722555003	5.75032538	6.552655588		63.89323693	0.145006816	6.641342314	5.690168638	6.533814077		63.79846605	0.082223307	3	0.128879756
81	10000	64.44775586	0.055458053	7.4032164	6.224000908	6.467482156		63.74213876	0.055122183	7.778946817	6.511152254	6.765392754		63.90429562	0.070724416	8.217655351	6.86076626	7.172248902		64.03139675	0.369580702	3	0.577186695
82	10000	63.97611029	0.087266829	5.725609784	4.707368114	5.180134331		63.91471383	0.1043969	6.26503042	5.233178997	5.82959272		64.11386522	0.119363955	6.270465716	5.103422491	5.741335611		64.00156311	0.10198629	3	0.159349686
83	10000	63.56249069	0.114717446	6.37297468	5.403414079	6.040595072		63.42570264	0.128252015	6.668881861	5.609668638	6.336013246		63.64662455	0.123062223	6.554522023	5.52909229	6.230286101		63.54493929	0.111501844	3	0.175469275
84	10000	64.15532156	0.090266785	6.51552503	5.207440517	5.698566497		64.50204487	0.103483994	6.834854108	5.367955684	5.925756384		63.99885188	0.121051416	7.123111031	5.48075411	6.0533393		64.21873944	0.257521198	3	0.40100631
85	10000	63.88795999	0.120854826	6.721970526	5.529792532	6.212857352		63.82923999	0.109827895	6.649899476	5.546798026	6.161392152		63.75824024	0.148472438	6.4310689	5.477784416	6.348202771		63.82514674	0.064956677	3	0.10177286
86	10000	63.69420768	0.114367059	7.10553067	5.818939121	6.4568786		63.4207171	0.123607446	7.877693072	6.576650325	7.266588282		63.98172081	0.120155319	7.228179472	5.770573611	6.388022009		63.69888186	0.280531059	3	0.440401858
87	10000	63.49914543	0.122014668	7.627786432	6.33121192	7.033812707		63.68282533	0.135322962	7.823269396	6.445535547	7.20488176		63.43804504	0.131346525	7.677065813	6.366811207	7.132843357		63.54000527	0.127402873	3	0.200508125
88	10000	63.82469029	0.106695092	6.988133879	5.625547162	6.226849512		64.02034543	0.121401302	7.191280143	5.723895396	6.396818587		63.73767237	0.120800223	7.493008796	5.804037273	6.450669366		63.8609027	0.144774029	3	0.226702133
89	10000	63.6171506	0.085720104	6.235020135	4.90796141	5.348256819		63.52087537	0.107426298	6.264463168	4.939198804	5.517601467		63.79455344	0.1118386	6.68449039	5.104103363	5.63469986		63.64419314	0.138828657	3	0.21813248
90	10000	63.54143728	0.127939743	7.955964214	6.518102111	7.220394207		63.78625064	0.142079391	7.892114481	6.421106961	7.152335935		64.5796099	0.115483609	7.937128914	6.367564389	7.050870522		63.96909927	0.542702322	3	0.848381998
91	10000	63.80400581	0.105927026	6.032740435	4.980670451	5.573942588		63.60859632	0.111682283	6.173367594	5.115017161	5.734615241		63.73577304	0.117163777	6.088210415	5.165687206	5.817671234		63.71612506	0.09917535	3	0.155651886
92	10000	63.55585508	0.115099423	6.313564535	5.229387328	5.897550191		63.58497214	0.12462602	6.809894855	5.623731792	6.31976406		63.51319759	0.130844082	5.957605228	5.163523244	5.955995876		63.5513416	0.036099515	3	0.056803702
93	10000	63.70276797	0.094246621	6.96856168	5.596715376	6.084500614		63.50828548	0.122728035	7.796289738	6.264352021	6.929007219		63.43012499	0.104226938	7.321648823	5.722824431	6.271331454		63.54705948	0.140396281	3	0.220932773
94	5000	64.18347564	0.12305615	6.192116498	5.129998304	5.707696476		63.82618493	0.138730256	6.876624126	5.567362351	6.272254758		63.99162595	0.137876162	7.033874553	5.830901585	6.563370195		64.00042884	0.178807946	3	0.279385544
95	10000	64.14335931	0.133852191	6.940002675	5.634742927	6.295781911		63.77116733	0.119126206	7.162700624	5.747767882	6.414828016		64.2887782	0.111203193	7.290276122	5.844652593	6.486571399		64.06776828	0.266956468	3	0.416678269
96	10000	63.78448109	0.107836786	6.601359436	5.378086767	5.98752753		63.93194043	0.121636605	6.982351772	5.607259616	6.25890505		64.07980322	0.12956732	7.043224548	5.745580631	6.448721924		63.93207491	0.147661112	3	0.230965618
97	10000	64.12155874	0.093257785	6.336955781	5.169562391	5.659746037		64.09153064	0.108012902	6.56503784	5.317490836	5.89868681		64.13006061	0.123443667	6.403073752	5.099435271	5.765592193		64.11438333	0.020242396	3	0.031572317
98	10000	61.07218757	0.040160797	7.437098513	6.630132535	6.824714417		63.20988441	0.10567816	6.99286396	5.97072499	6.532229267		56.46353521	-0.00271343	7.821881365	7.319642956	7.333379216		60.24853573	3.447768647	3	5.722576666
99	10000	63.13053056	0.092064302	6.124949144	5.074284806	5.574508738		63.16473598	0.099568221	6.17115638	5.115544406	5.65757595		63.25809904	0.125746587	6.673305662	5.610324592	6.320264158		63.18445519	0.066030784	3	0.104504792
100	10000	63.75980173	0.080989625	5.977477664	5.00127537	5.468102959		60.25437701	0.026049427	6.125850719	5.555443993	5.722294522		63.91934716	0.112254197	6.37821885	5.200275214	5.824760109		62.64450863	2.071451319	3	3.306676618
101	10000	63.88468972	0.108512457	6.430876136	5.310324635	5.901670713		63.59696999	0.114503914	6.762750013	5.514725848	6.13550617		63.74293994	0.112943913	6.797452908	5.527076745	6.219937574		63.74153322	0.143865028	3	0.225700608
102	10000	64.19243921	0.084954678	6.357853007	5.221078484	5.662363777		63.57474619	0.099572218	6.78347468	5.572354949	6.081515996		64.03657396	0.106529975	6.806137555	5.663529632	6.205592704		63.93458645	0.321227729	3	0.502431856
103	10000	63.84838972	0.104141345	4.509983909	3.792515032	4.430943023		63.11412375	0.102503557	5.021598521	4.320337963	4.948701611		63.63676825	0.117559361	4.315694603	3.761201836	4.50066351		63.53309391	0.377952252	3	0.594890361
104	10000	62.21821912	0.065065648	7.515566677	6.447533251	6.775269219		63.71232949	0.098604916	7.202002652	5.843450061	6.358635076		59.99264091	0.044137085	6.740511855	5.833525142	6.026508697		61.97439651	1.871792695	3	3.020267724
105	10000	62.33280078	0.068461938	4.125250511	3.696350917	4.128077609		62.56183009	0.08244825	4.565519468	3.969376697	4.473682494		59.31659326	0.035356005	5.496106234	4.99131481	5.180186049		61.40374137	1.811147161	3	2.949571346
106	10000	62.79926702	0.013269728	9.281059288	7.789647335	7.849773082		61.41742793	0.027454544	8.475277915	7.548790955	7.70406464		63.71657633	0.026079837	10.08171117	8.184076488	8.295734425		62.64442376	1.15736907	3	1.847521297
107	10000	63.45039109	0.109622276	6.467828642	5.429191567	6.001990204		63.68866692	0.124514933	6.745680043	5.629431275	6.289928647		63.7020638	0.122884307	6.957016398	5.789206794	6.512258553		63.61370727	0.141594495	3	0.222584882
108	10000	63.58799513	0.096659027	5.388140871	4.571626591	5.116906268		63.24888115	0.097233276	5.905106547	4.907932245	5.461818958		63.51156399	0.11909959	5.436379654	4.695685623	5.393607492		63.44948009	0.177877436	3	0.280344986
109	10000	63.63239516	0.15449536	7.280600581	6.085624001	6.947565103		63.50054419	0.15619264	7.268982236	6.064233832	6.985487754		63.46451322	0.184013449	8.04144075	6.733756514	7.797898754		63.53248419	0.088381046	3	0.139111585
110	10000	63.74165864	0.116614201	5.970294209	5.057758541	5.726362236		63.77924117	0.12793484	6.275326473	5.217729749	5.932839007		64.19494456	0.13557174	6.904654769	5.721685629	6.509850186		63.90528146	0.251558435	3	0.393642637
111	10000	63.82732879	0.096216824	6.374915409	5.325548456	5.845476901		63.18490826	0.105687221	6.291591158	5.35135145	5.954231348		64.44603387	0.115297743	6.448438907	5.384409123	6.007698842		63.81942364	0.630599967	3	0.988100379
112	10000	63.91429489	0.115843614	6.077480836	5.079747432	5.722169548		63.61159154	0.126963063	6.893483889	5.701632523	6.473319098		64.11906376	0.137009149	6.996526857	5.941277126	6.730905426		63.88165006	0.255306241	3	0.399655051
113	10000	63.80454556	0.108303523	7.085615273	5.73292953	6.316295292		63.96423095	0.117406798	7.631842129	6.100752923	6.706134138		63.86728063	0.122866938	8.043283468	6.383058026	7.023439003		63.87868572	0.08045131	3	0.125943904
114	10000	63.41978275	0.100994483	6.858734201	5.5228454	6.076299729		63.2388457	0.110249635	6.932333458	5.608461089	6.169930214		63.48722782	0.111975593	7.204346958	5.770876751	6.3824655		63.38195209	0.128439824	3	0.202644159
115	10000	63.86493765	0.103746854	6.549743241	5.391448747	5.95524084		64.0862412	0.118838638	6.910497858	5.630128653	6.317220607		63.702625	0.1136117	6.642189238	5.337653178	5.96350629		63.88460128	0.192562562	3	0.3014225
116	10000	63.47803186	0.115728908	6.869367789	5.705645637	6.327458344		62.85834489	0.113631987	7.23015631	6.00973828	6.673343292		63.23872872	0.13600782	7.322959174	6.053266399	6.820166536		63.19170182	0.312508608	3	0.49454058
117	10000	64.07343878	0.101603066	6.347531394	5.185368099	5.729847222		64.13659063	0.114140129	6.798713305	5.549560651	6.178911896		64.21656457	0.110632785	6.801407523	5.320592091	5.889535372		64.14219799	0.071727468	3	0.111825709
118	10000	63.27597294	0.132852394	7.877218019	6.464373474	7.193941933		63.46848851	0.141849971	8.307392202	6.755239918	7.602411098		63.50337559	0.120938795	8.886622476	7.118403437	7.776602283		63.41594568	0.122468579	3	0.193119534
119	10000	64.22906932	0.1283533	8.15726652	6.749175538	7.48903957		64.19781518	0.128341842	7.787428057	6.376164685	7.18125432		63.19233882	0.138586283	8.065078945	6.574861491	7.357460132		63.87307444	0.589741423	3	0.923302077
120	10000	63.66859308	0.10620786	6.82727226	5.473259241	6.071149564		63.72679015	0.118896288	7.580739623	6.086427162	6.747591866		63.90492705	0.120781064	7.662597242	6.124527934	6.797727723		63.76677009	0.123135023	3	0.193102179
121	10000	62.10951169	0.077058085	6.920945187	5.925231247	6.299355829		61.83920221	0.088434178	7.177070693	6.175520665	6.702553626		59.69420045	0.017398511	7.267383051	6.437460911	6.523107729		61.21430478	1.323368689	3	2.16186183
122	10000	64.29864373	0.102205517	6.21117535	5.000733019	5.540312765		63.83502913	0.113194698	6.905215213	5.50336283	6.117128625		63.77060475	0.092317335	7.180326942	5.709716835	6.179292414		63.96809254	0.288072377	3	0.450337606
123	10000	63.91654444	0.099339466	6.574090412	5.399311672	5.927648207		61.9013499	0.060025571	6.564963632	5.674870237	6.00871953								62.90894717	1.424957724	3	2.265111384
124	10000	63.80268302	0.110066372	6.830443781	5.57256381	6.145147822		63.64855616	0.112795523	6.707742198	5.430174223	6.033837461		61.31885462	0.100686803	6.928704093	5.884670058	6.334678334		62.9233646	1.39168171	3	2.211708988
125	10000	63.86954433	0.092527568	6.340452737	5.018969949	5.518752499		63.59316208	0.096732813	6.641141711	5.154765186	5.667956856		63.92232352	0.1074729	7.249797699	5.60399531	6.144758362		63.79500998	0.176786143	3	0.277115943
126	10000	63.79423931	0.090427654	5.065846893	4.412870368	4.894628798								63.10611828	0.104938857	5.887242918	5.079524932	5.642067088		63.4501788	0.486575046	3	0.766861584
127	10000	63.79592281	0.111519058	6.900915329	5.667834251	6.277223888		63.61336098	0.113546418	6.912926201	5.664999708	6.290415666		63.81246229	0.1316162	7.395324965	5.998083268	6.715563553		63.74058203	0.110486584	3	0.173337896
128	10000	64.23898588	0.093452191	6.535828812	5.266721159	5.754260561		64.17214005	0.1050777	6.993898288	5.538725178	6.099309218		64.27786095	0.110823424	7.281498662	5.594263039	6.168279428		64.22966229	0.053473584	3	0.083253721
129	10000	61.88441783	0.039341661	6.51247105	5.645139665	5.833682952		64.12105496	0.099880383	7.007647765	5.555757205	6.095720274		58.03371987	0.003037509	7.089436089	6.602031592	6.631238919		61.34639755	3.079125117	3	5.019243574
130	10000	63.35570828	0.108106213	6.741275892	5.580266368	6.155500992		63.20050673	0.112489994	6.947015102	5.798967105	6.408523247		62.04704761	0.066497118	7.175873826	6.165207662	6.518205442		62.86775421	0.714976482	3	1.137270594
131	10000	63.6057286	0.113895505	7.204718602	5.912004714	6.528146509		63.78386149	0.129890897	7.423415322	6.114324643	6.842607913		63.77102433	0.125654621	7.422933484	5.956754353	6.630260722		63.72020481	0.099346864	3	0.155911088
132	10000	63.83856269	0.111764158	7.698669288	6.460550124	7.028030359		63.53982677	0.106882623	8.017392165	6.715262699	7.377845521		63.96172543	0.123187554	7.465678622	6.255198217	6.905548462		63.7800383	0.216952643	3	0.340157593
133	10000	63.27093426	0.103417339	6.467413618	5.309232374	5.871232149		63.2510672	0.12176418	6.494481941	5.334633453	6.01967787		63.48317764	0.12902215	6.370554881	5.335976676	6.067801525		63.3350597	0.128657947	3	0.20313859
134	10000	63.65954582	0.09036748	6.935646329	5.603528524	6.089249288		63.91620191	0.096205635	7.101391248	5.737722064	6.23903586		64.26812349	0.115099443	7.405092468	5.830271987	6.481555764		63.94795708	0.305529032	3	0.477777628
135	10000	64.17128223	0.089510903	5.911280971	4.627894838	5.104932903		64.27750116	0.100330967	6.284817672	4.936444088	5.452466958		64.1801809	0.093837041	6.345446642	4.912927495	5.378352513		64.20965477	0.058924925	3	0.091769572
136	10000	64.14006918	0.080397702	6.29625348	5.018496316	5.445369831		64.28136877	0.103984942	6.325626647	4.919601891	5.416459297		64.22689946	0.117997558	6.697298978	5.14203481	5.713243548		64.21611247	0.071264735	3	0.110976408
137	10000	63.214667	0.089981818	5.241826825	4.245336002	4.748576286		63.28953921	0.101990975	5.774145645	4.676770631	5.248700877		63.33455609	0.110942717	5.802172014	4.759202992	5.382295356		63.27958743	0.060560934	3	0.095703744
138	10000	63.84769353	0.111626942	6.874996542	5.691829169	6.314967831		63.75854957	0.125661835	6.844743501	5.600337408	6.248561661		63.21790624	0.120569399	7.09124647	5.808665628	6.492168271		63.60804978	0.340801479	3	0.535783568
139	10000	63.19048829	0.091182474	6.261440822	5.197527883	5.693917761		63.11204648	0.100894034	6.802359712	5.653582228	6.214889374		62.21931016	0.064736256	7.21558306	6.112080689	6.461275379		62.84061498	0.539493314	3	0.858510558
140	10000	63.56260465	0.084411301	5.930575056	4.866073168	5.388194648		59.84883888	0.040969151	6.442539368	5.792218631	5.950985066		63.66582866	0.116984916	6.358807347	5.263993921	5.869677422		62.35909073	2.174554449	3	3.487149065
141	10000	64.16720329	0.099089471	6.783375645	5.379375698	5.886511514		64.2293245	0.102731001	6.894390101	5.379528916	5.913450024		64.42185948	0.103282653	7.057144989	5.356865428	5.85914487		64.27279576	0.132777095	3	0.206583662
142	10000	63.5979201	0.09558339	5.300525596	4.455388627	4.995417436								63.2543109	0.10206931	5.38671383	4.756168172	5.379782309		63.4261155	0.242968395	3	0.383073113
143	10000	64.05549148	0.101347889	6.947210382	5.624754798	6.156881819		63.53355948	0.12034699	6.954198107	5.533487165	6.123754417		63.8540971	0.103264086	6.85015426	5.391262181	5.98104771		63.81438269	0.263222681	3	0.412481747
144	10000	63.67319845	0.110738035	6.698775705	5.520074499	6.130314027		63.69015715	0.12216748	6.883371651	5.62376803	6.294327757		63.67805005	0.137463049	7.542800588	6.15505966	6.907458066		63.68046855	0.0087342	3	0.013715666
145	10000	63.7486092	0.122003253	6.882202836	5.564741368	6.26513075		63.82081173	0.125230821	7.347441471	5.967530172	6.684664621		63.72796028	0.140597422	7.788470482	6.233325238	7.00745994		63.76579373	0.048752736	3	0.076455939
146	10000	64.16685378	0.093789044	6.245789975	5.033067286	5.54237423		64.19066034	0.102535043	6.42147476	5.128486209	5.678980904		64.30805368	0.096308564	6.376790007	4.835486169	5.307712511		64.22185594	0.075592504	3	0.117705263
147	10000	64.54871729	0.122540927	7.17412542	5.778288073	6.406876544		64.24882471	0.127998734	7.375710633	5.856648067	6.5777484		64.40984591	0.128498352	7.461994759	5.726879258	6.346936609		64.40246264	0.150082556	3	0.233038536
148	10000	64.06219888	0.092411134	6.877909869	5.461827012	5.90859555		64.05920443	0.099845505	7.077832903	5.599463786	6.09484787		63.45081427	0.086599114	6.895517037	5.261477429	5.703745509		63.85740586	0.352121828	3	0.551418936
149	10000	63.97520884	0.091650235	7.216504449	5.817170394	6.289762749		63.91090165	0.110719844	7.547768496	5.977433388	6.576178881		64.08990522	0.11460165	7.214970209	5.540925277	6.15475058		63.99200524	0.09067612	3	0.141699138
150	10000	63.97560264	0.117115018	6.762973628	5.468676087	6.069967102		64.07799786	0.124887215	7.377396355	5.825678694	6.497219603		64.30325888	0.101776422	7.643719852	6.015992437	6.627919572		64.11895313	0.167623544	3	0.26142589
151	10000	64.04660101	0.090801703	6.508306009	5.194571329	5.69044678		63.82643201	0.108483325	6.798729147	5.389950947	5.947639423		63.97136122	0.100539719	6.711120937	5.186372558	5.706127599		63.94813141	0.11190762	3	0.174997482
152	10000	63.48104749	0.125073954	7.613322784	6.264021496	6.939565684		63.11449049	0.103884505	7.58769107	6.444911048	7.03425762		63.35287925	0.155731511	7.717929653	6.390059553	7.211140258		63.31613908	0.186019861	3	0.293795333
153	10000	62.93817143	0.100929347	7.341095686	6.255939464	6.829930368		63.42581477	0.118808664	7.6390331	6.344751739	6.982982271		63.32618251	0.121580938	7.623628456	6.410950164	7.08992285		63.23005624	0.257641615	3	0.407467003
154	10000	63.14367616	0.084900195	6.446510758	5.308922402	5.777393318		63.00945023	0.10418889	6.955056413	5.653600907	6.211740764		63.09236131	0.115946084	7.175499988	5.872923522	6.484819582		63.08182924	0.06772993	3	0.107368366
155	10000	64.04945991	0.070011339	6.744798523	5.286459944	5.635531458		63.75146521	0.077231511	6.985249142	5.50266427	5.881395183		64.21196953	0.060172782	7.209964546	5.608322958	5.894901845		64.00429822	0.233550296	3	0.364897831
156	10000	63.4569274	0.071525935	7.306570723	5.818478588	6.147899656		63.46786419	0.064909553	7.2951608	5.733765414	6.044734866		63.51344797	0.084059746	7.988104765	6.232555282	6.631804239		63.47941319	0.029977963	3	0.047224701
157	10000	63.38133724	0.106509283	6.371335813	5.323471148	5.913418935		63.29577833	0.126851108	6.648088828	5.448951436	6.148918602		63.51886522	0.111218001	6.54510822	5.278382928	5.873111052		63.39866027	0.112547792	3	0.177523927
158	10000	64.06790281	0.08298696	6.293839677	5.130083341	5.547776105		64.03711756	0.092886761	6.830985479	5.511008634	5.997738814		64.15367869	0.089704802	6.511357406	5.290310909	5.744003702		64.08623302	0.06040382	3	0.094253973
159	10000	63.3590464	0.096730606	6.058356211	4.953915778	5.490518133		63.45606175	0.113758275	6.299551585	5.062310772	5.683728744		63.40845257	0.126899384	6.550132297	5.401033147	6.12506772		63.40785357	0.048510448	3	0.076505426
160	10000	64.0797099	0.110270352	6.573122323	5.267597504	5.868475908		64.08027911	0.114991002	6.94138757	5.570034298	6.199371924		64.15561915	0.130024035	7.27811741	5.726714698	6.426578682		64.10520272	0.043662834	3	0.068111218
161	10000	63.74734292	0.122980525	7.918599908	6.537245409	7.243928993		63.44723956	0.11887811	7.262837704	5.963002951	6.660113097		63.74246924	0.140340631	8.199038015	6.748842378	7.550111558		63.64568391	0.171875122	3	0.270049926
162	10000	63.1884233	0.124496282	8.275766496	6.929174426	7.613853606		63.30137749	0.138301912	8.352625548	6.880126026	7.634521572		63.12260717	0.133444618	8.876975399	7.299452979	8.032352356		63.20413599	0.090415008	3	0.14305236
163	10000	62.07591351	0.098364519	6.183688952	5.323871815	5.918163725		62.17563185	0.106132243	5.875107052	5.046758118	5.688814226		62.34549408	0.096742645	6.587202999	5.519121605	6.123100968		62.19901315	0.136302729	3	0.219139697
164	10000	63.82691162	0.088984224	6.559109307	5.311310924	5.79048286		63.60670746	0.113365183	7.188236813	5.674008036	6.259176923		64.32208966	0.113556073	6.997101221	5.504391035	6.098823233		63.91856958	0.366392971	3	0.573218352
165	10000	63.78492945	0.081742279	6.032909509	4.686964738	5.103365451		63.8777888	0.093756872	6.291990655	4.929704644	5.421679975		63.96436357	0.088764056	6.752738972	4.957455326	5.395094195		63.87569394	0.089735401	3	0.140484425
166	10000	64.14939372	0.095348206	6.414821193	5.05465627	5.556799684		64.2578233	0.115441616	6.709876116	5.252976418	5.851618485		64.56022517	0.123800898	6.956578425	5.298620409	5.94621342		64.32248073	0.212910918	3	0.331005452
167	10000	63.82075933	0.125706009	6.463418066	5.43881492	6.075490363		63.51827197	0.116680647	6.782797611	5.565548582	6.234777578		63.41681436	0.114495193	7.387287731	6.194570906	6.848848994		63.58528189	0.21014431	3	0.330492062
168	10000	62.46323082	0.083930175	7.380141	6.357423939	6.768813859		63.6559109	0.127199277	7.056570662	5.792788408	6.490974187		58.87077385	0.006853094	8.589255722	7.951571614	7.985183102		61.66330519	2.49084221	3	4.039423775
169	10000	63.06917148	0.095080392	7.221740678	5.987945921	6.479152091		63.47288782	0.127389089	7.435722618	6.005983407	6.638338576		63.82250168	0.089593173	7.127015724	5.994647761	6.483134855		63.45485366	0.376988753	3	0.594105465
170	10000	62.7646341	0.112823337	6.976561458	5.936911545	6.579588631		63.43729943	0.138988295	6.86332774	5.646953625	6.462208767		63.03835438	0.106915826	7.197231101	6.058438647	6.648366932		63.08009597	0.338269765	3	0.53625436
171	10000	64.10698412	0.111838858	6.614137119	5.534638409	6.169994915		63.58154855	0.116581716	6.966474965	5.711746786	6.377474739		63.4610157	0.15332941	7.457414812	6.22854521	7.084974454		63.71651612	0.343483603	3	0.539080954
172	10000	63.91997116	0.095767018	6.451977476	5.249940694	5.749394646		64.05675093	0.110715495	6.659226728	5.274305989	5.872197588		64.28732578	0.123744995	6.828963616	5.427950836	6.075257089		64.08801595	0.185662275	3	0.289698896
173	10000	64.03919096	0.093865337	6.226654981	5.036249782	5.537244981		64.01108799	0.103359443	6.653126396	5.328929471	5.867394859		64.16874872	0.110921229	6.564023677	5.258095682	5.844862018		64.07300922	0.084095085	3	0.131248846
174	10000	63.49312648	0.102240152	7.516417551	6.102286433	6.682397082		63.49782748	0.122030083	8.422551596	6.781082494	7.486119597		63.49277412	0.111977029	7.984576953	6.471679574	7.136104603		63.49457603	0.002821344	3	0.004443441
175	10000	63.38979908	0.123165171	7.421092717	6.075276267	6.778103375		63.43515724	0.134268264	7.887514857	6.381707947	7.144061629		63.76806138	0.160893117	8.088057536	6.531630943	7.41324636		63.5310059	0.20654495	3	0.325108893
176	10000	63.42878916	0.092602469	7.1864322	5.902112494	6.417333413		63.25139472	0.094747646	7.016188923	5.843207396	6.366818491		63.53176068	0.118167968	7.004098328	5.623270637	6.283123492		63.40398152	0.141819716	3	0.223676357
177	10000	63.36409116	0.056424152	8.495118088	7.222016142	7.49697377		62.98803434	0.05407505	9.226257764	7.803100468	8.065196458		62.53572949	0.04795201	8.869669342	7.197878138	7.425557808		62.96261833	0.414765286	3	0.658748472
178	10000	63.65982711	0.034428935	7.423783952	6.178290965	6.342558346		63.72275352	0.035979066	7.861553754	6.521362443	6.67285654		63.8716873	0.046637191	7.570792371	6.432286013	6.643281522		63.75142265	0.108800846	3	0.170664185
179	10000	63.39079764	0.131132343	6.851097922	5.716083663	6.47659139		63.08590803	0.124828872	7.073244381	5.821746381	6.549993557		63.28051661	0.136296362	7.872189425	6.503088704	7.425490854		63.25240743	0.154376207	3	0.244063765
180	10000	63.2038898	0.11132375	7.80984119	6.251572828	6.841022486		62.905058	0.132497781	7.287075188	5.75606036	6.448070443		62.56576812	0.131072543	7.311003	5.906552948	6.673529761		62.89157197	0.319274528	3	0.507658686
181	10000	63.27821014	0.148848225	6.899665644	5.658983201	6.447494273		63.39241371	0.159981511	7.096691085	5.841460531	6.753224246		63.50212058	0.156251853	7.382995766	6.157259964	7.075221215		63.39091481	0.111962743	3	0.176622696
182	10000	63.77198244	0.12600752	6.299046762	5.32237598	5.983814198		63.93018746	0.116721791	6.672868924	5.567726	6.237241645		63.77722186	0.143288319	7.01595574	5.86258862	6.681288879		63.82646392	0.089865414	3	0.140796479
183	10000	63.43800546	0.115934699	7.21312372	5.981908473	6.60272644		63.48547147	0.124343564	7.690719051	6.310604888	6.976167554		63.34512515	0.131664273	8.05946692	6.497138895	7.225230101		63.42286736	0.071387284	3	0.112557642
184	10000	63.97363653	0.096048817	7.415148853	6.112382107	6.622114827		63.8676482	0.130291219	8.16867019	6.613330779	7.311301683		64.08731463	0.126686767	8.037963502	6.358890385	7.018303326		63.97619979	0.109855648	3	0.171713307
185	10000	62.31687304	0.072077573	7.372682772	6.172212704	6.468747998		60.99070802	0.08530369	7.534653457	6.210025952	6.619456508		61.60033612	0.062289083	7.780634658	6.333836231	6.640116255		61.63597239	0.663800327	3	1.076969019
186	10000	63.79877605	0.121334491	6.979223381	5.700636279	6.326236347		63.77774562	0.126131848	7.144330158	5.769291576	6.441993045		63.74570877	0.145186228	7.481573129	6.095957987	6.879243554		63.77407681	0.026723193	3	0.041902908
187	10000	63.34582803	0.088177858	6.217374242	5.087400711	5.594411962		64.08909873	0.12945113	6.345314277	5.258523601	5.97305178		63.81716874	0.131894731	6.358661241	5.352699257	6.073517732		63.7506985	0.376067219	3	0.589902899
188	10000	64.00541934	0.102825046	6.709600588	5.476116225	6.023019269		63.47638037	0.127842646	7.01766166	5.69787535	6.346535102		63.9994803	0.131187685	7.183901451	5.886359744	6.57406687		63.82709334	0.303740854	3	0.475880756
189	10000	64.14166571	0.094425072	6.905608426	5.637576736	6.123937615		64.09560057	0.113424678	7.132992321	5.767304617	6.373812421		64.0962944	0.140140307	7.180626341	5.705067541	6.411498211		64.1111869	0.026397711	3	0.04117489
190	10000	62.56783057	0.101581513	7.034470172	5.764310324	6.357783739		62.51856934	0.099757987	7.660366186	6.23631244	6.838974731		62.47123601	0.117520522	7.727759974	6.08608289	6.81520451		62.51921197	0.048300488	3	0.077257033
191	10000	64.19086517	0.0949893	6.266554522	5.020290119	5.529983107		64.22849914	0.113836563	6.767597652	5.334457873	5.912212992		64.15307129	0.135544282	6.563247739	5.098465623	5.727143551		64.19081187	0.037713954	3	0.058752885
192	10000	63.60458691	0.125646328	7.277252184	5.933324342	6.681875052		64.07550349	0.150784397	7.863804321	6.280886489	7.091680624		64.19449889	0.158567873	7.97160207	6.389602473	7.195891941		63.95819643	0.311961128	3	0.487757856
193	10000	63.16445103	0.080075785	6.343740519	5.314507579	5.7499135		63.10825253	0.072255347	6.408960417	5.265829702	5.758732002		63.3621728	0.083910824	6.300475764	5.107924422	5.597613254		63.21162545	0.133371456	3	0.210991974
194	10000	62.78288355	0.086123639	7.133532529	5.937792515	6.483611071		60.95302219	0.029823913	7.426178498	6.680379719	6.845253359		62.71683134	0.111009819	7.434478537	6.146590195	6.884856092		62.15091236	1.037928883	3	1.670013913
195	10000	64.13159316	0.092539024	6.630090867	5.282310881	5.758197737		64.1478141	0.102114984	6.764832093	5.301766035	5.82806561		64.50086627	0.096363938	6.785742334	5.1263432	5.599148657		64.26009118	0.208675021	3	0.324735022
196	10000	64.75236927	0.065005926	4.797374824	3.559218652	3.854767978		64.74753575	0.080018777	4.977360928	3.579607112	3.934940614		64.63632145	0.066887339	4.7072487	3.261652452	3.540887365		64.71207549	0.065649419	3	0.101448483
197	10000	63.73202836	0.088635451	5.089056532	4.26913897	4.753489357		63.4069098	0.092599064	5.417820044	4.550640976	5.083384182		63.58850417	0.100743515	5.388583619	4.532502163	5.125982445		63.57581411	0.162930342	3	0.256277241
198	10000	62.78651381	0.072031468	6.344335129	5.277847366	5.666359102		62.79092191	0.08549856	6.464136117	5.429325091	5.92173941		62.52614229	0.061966613	6.896280895	5.571644622	5.918308702		62.70119267	0.151614095	3	0.241804165
199	10000	64.17230794	0.089419791	5.958689924	4.66297294	5.118320306		63.97440762	0.097295365	6.13282957	4.794995524	5.313163229		64.26894152	0.094849924	6.249373502	4.652766706	5.149474347		64.13855236	0.150140383	3	0.234087577
200	10000	64.18555789	0.120255698	7.801117432	6.428493942	7.03265305		63.95511779	0.118306932	7.62325071	6.192672661	6.851421418		64.09100548	0.137883235	7.96012626	6.498656676	7.211428668		64.07722705	0.115836281	3	0.180776051
201	10000	63.56669099	0.109801542	7.444431283	5.993443682	6.569265407		63.5345417	0.104273798	7.676042566	6.131182768	6.664582561		63.60827383	0.100442388	7.64366555	5.961386563	6.468779947		63.56983551	0.036966508	3	0.05815102
202	10000	63.78166501	0.121746838	6.294605506	5.357215644	6.093236958		63.37151961	0.122511163	6.765587282	5.786618443	6.497504251		63.94852071	0.158072668	6.878929548	5.863333756	6.752838468		63.70056844	0.296926016	3	0.466127733
203	10000	63.66828357	0.104773319	6.957778373	5.686612015	6.291426474		63.48005968	0.126994216	8.102289037	6.456975946	7.176348084		63.44978729	0.119955086	7.715868776	6.194426419	6.830412377		63.53271018	0.118381637	3	0.186331791
204	10000	63.00951189	0.110789673	7.360797913	6.147783002	6.773437477		63.26769177	0.119586929	7.295922691	5.994879615	6.66925337		63.71082303	0.125164974	7.380302883	5.994813352	6.716146467		63.32934223	0.354696929	3	0.560083077
205	10000	63.29599221	0.078243118	6.071315297	4.833852144	5.248934614		63.08910755	0.089966875	5.854293961	4.654447799	5.140881167		63.34818653	0.103412779	5.778523665	4.721976477	5.313869116		63.24442876	0.137020333	3	0.216652021
206	10000	63.62984892	0.127410598	7.212533442	5.97000895	6.657165032		63.03707624	0.108639495	7.276851758	6.173689483	6.780211557		64.00696236	0.135065599	7.535407113	6.190856991	6.938181454		63.55796251	0.488922812	3	0.769255012
207	10000	63.07355303	0.097015693	6.96611472	5.858671591	6.362872996		63.83053228	0.134148259	7.245070539	5.808531721	6.540048506		62.10864724	0.062445973	8.056484996	6.830390495	7.16595296		63.00424418	0.863032337	3	1.369800318
208	10000	63.13808999	0.101243407	8.58022012	7.046953768	7.666266787		63.21665399	0.134712408	8.974017044	7.299092806	8.033743783		63.37059017	0.12600425	8.733583669	7.148691611	7.828377707		63.24177805	0.118268752	3	0.18701048
209	10000	63.88153903	0.110115467	6.271052805	5.197577814	5.779178933		64.02119355	0.129438816	6.915320231	5.636364083	6.348599432		63.81666848	0.128154388	6.842877826	5.687263495	6.399941828		63.90646702	0.104516409	3	0.163545904
210	10000	64.19918763	0.106339815	6.621597237	5.380749258	5.956825294		64.08595805	0.10955017	6.748302959	5.410169381	5.969970846		64.32910293	0.138110426	6.745199163	5.453030925	6.144827305		64.20474954	0.121667827	3	0.18949973
211	10000	62.9837833	0.103040969	6.656008045	5.565619032	6.12178373		63.20920255	0.130839022	7.392892628	5.992304538	6.72363544		62.87239168	0.120011017	7.941850497	6.486825198	7.129392656		63.02179251	0.171592297	3	0.272274543
212	10000	63.9262847	0.098757928	6.310282786	5.137763022	5.683547412		63.72585602	0.117738441	6.487581182	5.273731391	5.929113589		63.92465708	0.109697809	6.962787737	5.459548878	6.039552706		63.8589326	0.11525057	3	0.180476818
213	10000	63.75908008	0.083707083	7.409384743	6.136523602	6.693910553		63.97802284	0.113214726	7.459763016	6.20605769	6.823896494		63.38526298	0.130427964	7.507262957	6.191166374	6.932410506		63.7074553	0.299733053	3	0.47048348
214	10000	63.44746944	0.10787206	6.597713749	5.535244939	6.166437781		62.20681534	0.076929808	7.593322608	6.60943629	7.061302083		63.54061957	0.136371885	7.579648281	6.46138089	7.235029268		63.06496812	0.744640097	3	1.18075077
215	10000	64.02069227	0.091243192	6.23273932	5.114902019	5.62424575		64.01775007	0.109242704	6.451683945	5.203978742	5.812457516		63.98351957	0.126035269	6.683849033	5.537275983	6.223373718		64.00732064	0.020664756	3	0.032284989
216	10000	62.80753085	0.112909021	7.09657105	6.062157979	6.728518995		62.53117771	0.120048458	6.683292589	5.730080533	6.453166481		62.73598471	0.124522233	6.832109891	5.826932539	6.587719086		62.69156442	0.143431642	3	0.228789381
217	10000	63.66864412	0.090692231	6.093060989	4.800990372	5.286081195		63.56620924	0.102534666	6.426485484	5.167445707	5.716707584		63.64768635	0.099082631	6.525929869	5.019407199	5.501424913		63.62751324	0.054115079	3	0.085049811
218	10000	63.37294894	0.104474633	6.891190569	5.740264936	6.30935512		63.38345584	0.116383849	6.678247633	5.467136442	6.128076832		63.63432723	0.123862733	6.374856292	5.354900387	6.089114857		63.46357734	0.147967032	3	0.233152681
219	10000	63.33531934	0.141774154	7.570363742	5.984843162	6.764011122		63.47286714	0.148706671	7.485204959	5.96759931	6.804787273		63.16010359	0.160640434	7.330249434	5.931815024	6.845852074		63.32276336	0.156759369	3	0.24755611
220	10000	64.23647309	0.126322992	5.926952568	4.945806532	5.61561143		64.22946039	0.136523391	6.320242991	5.262035869	6.022496503		64.16235466	0.147335275	6.512104857	5.418446473	6.23396962		64.20942938	0.040918412	3	0.063726485
221	5000	63.32397702	0.091765035	5.716191216	4.911672946	5.444325189		63.30830394	0.123128919	6.04501597	5.158615289	5.83121515		63.08633242	0.087969343	5.873386351	4.903004154	5.525375232		63.23953779	0.132910972	3	0.210170689
222	10000	63.36625553	0.123644492	7.396008438	6.131614646	6.790306447		63.37061791	0.128805399	7.549655282	6.235500657	6.955800728		63.23476975	0.136025655	7.504400051	6.285154095	7.04543032		63.32388106	0.077203478	3	0.121918424
223	10000	63.80816818	0.112143221	7.338238373	6.053897835	6.671542885		64.05407487	0.120009947	7.058927849	5.766968673	6.44827245		63.76863875	0.137394629	7.303464318	5.880608482	6.59581226		63.8769606	0.15465362	3	0.242111739
224	10000	64.03188391	0.090122	6.197109291	4.896204599	5.391835704		63.79785479	0.095846654	6.498322723	5.216861147	5.759937401		64.131853	0.110791058	6.816877944	5.340319428	5.939879409		63.98719723	0.171424547	3	0.267904448
225	10000	62.90842249	0.102505787	7.240164325	5.852234073	6.365508905		63.98516692	0.124008073	7.472678727	5.879480063	6.53142094		63.25291887	0.103677452	7.864118345	6.335978191	6.868372066		63.38216942	0.549885375	3	0.867571085
226	10000	63.52147952	0.116297651	7.562422273	6.345570746	6.976207859		63.76546951	0.150306055	7.678975433	6.247550803	7.10144072		63.69338389	0.128560389	7.546553001	5.992017098	6.69304558		63.66011097	0.125351884	3	0.196908051
227	10000	63.60592107	0.111002756	7.403234772	6.136895527	6.738952051		63.6937069	0.112911037	7.678356572	6.391366935	6.980011053		64.20716667	0.156173687	7.813136965	6.432811195	7.157924458		63.83559821	0.324767498	3	0.508756097
228	10000	63.00759449	0.088476349	5.466214546	4.485696195	5.012375673		62.56714989	0.093883787	6.127765712	5.110664156	5.673780708		63.05629076	0.110112307	6.17179114	5.109169149	5.76162955		62.87701171	0.269450542	3	0.428535858
229	10000	63.06829765	0.093483098	6.582266142	5.515091744	5.969201009		63.36583693	0.104578132	6.713945703	5.546345689	6.126287959		60.4724265	0.033158968	7.136163171	6.369358199	6.541916656		62.30218703	1.591587287	3	2.554625066
230	10000	64.1895917	0.107172508	6.991965655	5.69045536	6.271219806		64.0677243	0.11813193	6.968430463	5.618742287	6.26432443		64.31978529	0.118907953	7.030568006	5.724626056	6.360850523		64.1923671	0.126053413	3	0.196368226
231	10000	63.93551036	0.106694386	7.491858394	6.134378112	6.71460777		63.7955743	0.111707228	7.509459889	6.10088125	6.749957893		63.83569655	0.119589812	7.41333668	5.913953124	6.56071195		63.85559374	0.072058651	3	0.112846262
232	10000	63.73818224	0.10808144	6.705298435	5.527773566	6.114667396		63.55097094	0.11183939	7.589313003	6.265248159	6.936405705		63.86103874	0.126432423	7.430534408	6.055916647	6.747292553		63.71673064	0.156143006	3	0.245058095
233	10000	63.99203631	0.088185128	6.626822728	5.237783116	5.647493597		64.75407443	0.084481413	6.89452259	5.415605291	5.823811123		64.49705749	0.08854507	7.690392882	5.951501249	6.360012285		64.41438941	0.387686771	3	0.601863612
234	10000							62.6947545	-0.022009838	8.58502354	7.175717537	7.177763091		63.387232	-0.030850142	9.265537447	7.660527932	7.655161753		63.04099325	0.48965554	3	0.776725611
235	10000	64.21382109	0.091236146	6.668942762	5.356938237	5.818562938		64.31050807	0.102301303	6.350446602	5.024624735	5.551334623		64.2960987	0.093412574	6.511583197	4.853590423	5.310738521		64.27347595	0.05216258	3	0.081157241
236	10000	63.31393777	0.094826007	7.29995428	5.966705329	6.494904715		63.75460789	0.133055991	8.22769515	6.619534896	7.337365163		63.75336561	0.127418981	7.600886942	6.167540014	6.905547265		63.60730376	0.254063158	3	0.399424505
237	10000	63.16021573	0.15296711	8.67642179	7.209193095	8.061745672		63.57745631	0.142651444	8.996107327	7.42812839	8.239933589		62.44992402	0.118366852	9.140455506	7.6974334	8.351337837		63.06253202	0.570077933	3	0.903988335
238	10000	63.36881425	0.119138223	6.699914389	5.429260671	6.052350007		63.8397003	0.136273785	7.481912835	5.956020118	6.716880031		63.60967482	0.128340158	7.748216464	6.182331012	6.863467773		63.60606312	0.235463797	3	0.370190805
239	10000	63.5502193	0.106496445	7.585566368	6.349922928	6.920097074		63.00616381	0.109942795	7.412515341	6.246394809	6.821639403		62.46366145	0.099514705	8.004530702	6.72523755	7.270366049		63.00668152	0.54327911	3	0.862256346
240	10000	61.89577275	0.027593161	6.807686407	6.79943179	7.01380564		63.09472935	0.122657581	7.355182477	6.14719015	6.811065574		63.64771122	0.134326405	7.670032342	6.33812042	7.053356641		62.87940444	0.895597965	3	1.424310509
241	10000	63.343688	0.085768535	4.04990085	3.471158112	3.955107429		62.94907992	0.083967379	4.147801249	3.611365767	4.095766094		63.48413401	0.096047245	3.827560744	3.392152702	3.94327615		63.25896731	0.277405691	3	0.438523901
242	10000	63.36304571	0.121400792	6.716842893	5.675492596	6.384188916		63.42845815	0.118352757	6.600295493	5.654655395	6.321886846		63.58094724	0.131774066	6.837939964	5.679745372	6.450495303		63.4574837	0.111812931	3	0.176201332
243	10000	63.88383071	0.103579479	5.633707468	4.671159695	5.253241035		63.79175082	0.114281691	5.907495556	4.912470749	5.555809999		63.91064212	0.119463413	5.55695679	4.813679619	5.503501339		63.86207455	0.062360108	3	0.097648109
244	10000	63.91555365	0.111235203	7.167686148	5.790716951	6.370141494		63.96938547	0.120226224	7.513023577	5.975531058	6.608626693		64.11668032	0.138493044	7.581149346	5.99065031	6.729937537		64.00053981	0.104119782	3	0.162685787
245	10000	63.91716105	0.086586827	5.100683834	4.225743105	4.70453903		63.89333442	0.090603756	5.192053013	4.282318096	4.79215715		63.80672562	0.095936021	4.84991938	4.190389268	4.726218842		63.87240703	0.058115945	3	0.09098756
246	10000	63.7692377	0.089174218	5.846528824	4.653062207	5.107025354		63.7214407	0.099251803	6.10690386	4.868614511	5.392767498		63.91900042	0.082016451	6.367129635	4.672746813	5.068189426		63.80322628	0.103072194	3	0.161546994
247	10000	63.15087157	0.091800026	6.683023065	5.59153088	6.098383144		63.88464957	0.12475926	7.230663952	6.001170961	6.68395895		60.47673244	0.034369275	7.396425223	6.502421793	6.683214402		62.50408453	1.793662428	3	2.869672345
248	10000	63.54157748	0.099576897	6.729395889	5.560561326	6.081306829		63.40079798	0.120110718	6.697839445	5.47195892	6.097887512		63.65831369	0.115769398	6.858801136	5.595218312	6.263110889		63.53356305	0.128944791	3	0.20295539
249	10000	62.86958031	0.095270486	6.376638171	5.141043681	5.668264006		63.05100543	0.099417855	6.21856932	5.030664105	5.574189239		62.93254073	0.120436969	6.771817215	5.598555353	6.278648649		62.95104215	0.092116752	3	0.146330782
250	10100	63.72800974	0.103285448	6.274258426	5.201065791	5.79160121		63.57735183	0.131152045	6.958006073	5.670736316	6.39648713		63.79704487	0.120870935	6.939947801	5.793248052	6.489506434		63.70080215	0.112345215	3	0.176363894
251	10000	63.28498727	0.114970067	6.18845921	5.14099059	5.823129452		63.24754026	0.118208148	6.338772485	5.246837001	5.960418425		63.41926561	0.13499119	6.190592332	5.32560607	6.172075825		63.31726438	0.090298162	3	0.14261223
252	10000	63.87143859	0.097435645	5.488977272	4.65861501	5.230851763		63.94521722	0.101840717	5.736770133	4.771452828	5.349145579		63.90785061	0.103908622	5.059510113	4.377567048	4.980103816		63.90816881	0.036890346	3	0.057723992
253	10000	63.90599134	0.081561436	6.163646636	4.882537898	5.296894026		63.77588485	0.101329722	6.280519529	4.960059834	5.488367065		63.90113621	0.089344887	6.764407851	5.11287204	5.557173617		63.86100413	0.073755424	3	0.115493681
254	10000	63.69470677	0.117293676	7.015586537	5.738650093	6.38518204		63.63625517	0.138945976	7.212410031	5.897241939	6.676622356		63.80887975	0.126992232	6.93260735	5.698577777	6.392699667		63.71328056	0.087798356	3	0.137802285
255	10000	64.07930023	0.107859254	6.737482639	5.441191347	6.007776169		64.19250892	0.118509463	7.168373882	5.730595201	6.366605256		64.17473691	0.120281456	7.420981417	5.845242135	6.506671564		64.14884869	0.060882689	3	0.094908467
256	10000	64.01955153	0.104653232	7.335912571	5.871379277	6.423403673		64.02435822	0.115066204	7.300038553	5.825337693	6.439074681		63.97819062	0.117767281	7.953655574	6.224277473	6.820175299		64.00736679	0.025381347	3	0.039653791
257	10000	63.39021365	0.123902616	6.754466348	5.734094309	6.43051969		63.38924744	0.132858067	6.773180304	5.670890378	6.429089498		63.58774205	0.138623635	6.969622565	5.808605376	6.588242099		63.45573438	0.114323016	3	0.180161836
258	10000	63.29394968	0.113495976	6.632412453	5.592774102	6.263835053		63.55887317	0.134307042	6.826710034	5.595620718	6.316138949		64.02506639	0.15798932	7.539569678	6.271275165	7.135973175		63.62596308	0.370146867	3	0.581754443
259	10000	64.09829443	0.146602885	8.516791838	6.895371634	7.711605355		63.59244457	0.140830108	9.052699263	7.373461052	8.182918543		63.80042387	0.14446759	8.874233479	7.109525527	7.87288578		63.83038762	0.254252612	3	0.398325345
260	10000	64.12305969	0.09887674	6.413266495	5.140791283	5.656427507		63.98497725	0.107565937	6.683595455	5.317906774	5.918142275		64.31548272	0.109981431	6.919112144	5.382925407	5.932493099		64.14117322	0.165995609	3	0.258797275
261	10000	63.57921869	0.078485598	6.741140875	5.616579799	5.989726547		64.06949243	0.10095914	7.333057678	5.772152422	6.314676684		61.29610216	0.021805866	7.522792897	6.331541326	6.436869236		62.98160443	1.480128544	3	2.350096599
262	10000	63.26888141	0.130873077	7.491322704	6.338824824	7.103300523		63.33652305	0.156825356	8.299761454	6.912090265	7.845560584		63.4415588	0.149472167	8.346603706	7.003572047	7.954936221		63.34898775	0.087010901	3	0.137351684
263	10000	64.02431965	0.113530581	6.832435808	5.649850954	6.27792734		63.7907791	0.120970993	7.141016662	5.875272662	6.554114611		63.69208655	0.131925238	7.485980397	6.228447152	6.975500636		63.83572843	0.170616649	3	0.267274539
264	10000	63.80317159	0.121306852	7.131527916	5.754393648	6.384127625		63.9261717	0.130488172	7.542483683	6.010650508	6.730482039		64.01482232	0.131398504	7.568249526	6.102022224	6.81270914		63.91472187	0.106288908	3	0.166298006
265	10000	63.38264736	0.113831036	7.48223032	6.251082466	6.91606215		63.44308474	0.124735684	7.776121579	6.395605521	7.137239688		63.5255969	0.139714467	7.592349368	6.289004214	7.113211564		63.450443	0.071758283	3	0.11309343
266	10000	63.31979621	0.084666513	6.586193362	5.279843906	5.76761964		63.76752048	0.101133888	7.369247794	5.867657562	6.384899545		63.65209758	0.103584555	7.005301425	5.533765102	6.071424716		63.57980476	0.232452023	3	0.365606696
267	10000	62.88656002	0.101200308	7.040443813	5.992991132	6.542705156		63.09319127	0.120451733	7.275750823	6.213102242	6.856752085		62.54163936	0.085497994	7.184119254	6.074783602	6.542680386		62.84046355	0.278650394	3	0.44342511
268	10000	63.9736185	0.103912141	6.645011096	5.351157009	5.89881045		63.83147117	0.111166981	7.026490022	5.679137352	6.294400659		64.06423273	0.126013403	7.015988486	5.519111253	6.184034441		63.9564408	0.117327709	3	0.183449403
269	10000	63.83393518	0.117775856	6.890922156	5.631213494	6.268593446		60.37448689	0.034530048	7.375769348	6.779130439	6.952909031		63.64824217	0.135317478	7.723112908	6.377872016	7.106577049		62.61888808	1.945924716	3	3.107568301
270	1000	63.64255609	0.104370659	5.783101887	4.840498017	5.444844849		63.58308347	0.11222937	6.08555071	5.041838632	5.706855784		63.19971575	0.095316085	5.275702749	4.510790209	5.057278119		63.47511844	0.2403523	3	0.37865593
271	10000	63.62139226	0.08407327	7.131006991	5.674449529	6.091395545		64.21934995	0.097917543	7.251816184	5.844223317	6.286147633		63.72431936	0.094931333	7.352979039	5.795919872	6.343898702		63.85502052	0.319688044	3	0.500646686
272	10000	63.65391648	0.033832515	8.084604972	6.355896901	6.511589424		62.59214693	0.012392542	8.840411489	7.338599188	7.392761337		63.44997036	0.057635702	8.425087701	6.594880005	6.849270338		63.23201126	0.563443231	3	0.891072764
273	10000	63.1750911	0.083080495	5.990335232	4.871001665	5.313820246		62.88352378	0.103228301	6.271650075	5.000343904	5.589036753		62.87509259	0.105956929	6.101937231	5.097013334	5.741350159		62.97790249	0.170822371	3	0.27124176
274	10000	63.89930634	0.121801271	7.368541282	6.087554802	6.744492847		63.57743202	0.116710341	7.419266734	6.226185742	6.853046218		64.06890247	0.137080427	7.591879282	6.370381329	7.170312138		63.84854694	0.24963611	3	0.390981662
275	10000	64.09874314	0.097254366	7.354289964	5.938612349	6.445797617		63.92096844	0.121155994	7.334332234	5.855323619	6.50402005		64.08049483	0.128539448	7.464024353	5.786433836	6.466895942		64.03340213	0.097796993	3	0.152728092
276	10000	63.83877052	0.10119175	6.332759695	5.220532519	5.781791886		63.89879275	0.118916829	6.747696823	5.501343658	6.216750161		63.79170761	0.129261235	7.45882388	6.147671219	6.935121763		63.84309029	0.0536731	3	0.084070335
277	10000	63.68193806	0.129828688	7.734698556	6.14682678	6.821216926		63.47630547	0.14496771	7.475480238	5.882975452	6.67832201		63.56716047	0.143710217	7.484017001	6.032950764	6.846665293		63.57513466	0.103047958	3	0.162088462
278	10000	64.20416823	0.087830932	6.687121462	5.333352487	5.802620001		64.08771183	0.09378196	6.782800848	5.333276632	5.834150817		63.62519885	0.094881127	6.678176522	5.118227007	5.657094691		63.97235963	0.306236806	3	0.478701751
279	10000	63.93823197	0.112448781	6.567129856	5.374026662	5.985477659		63.60398828	0.124342195	6.977191904	5.753507371	6.448447633		63.69420016	0.129392243	7.513473222	6.047142402	6.751768705		63.74547347	0.172920287	3	0.27126677
280	10000	63.22470519	0.124118262	7.605137053	6.340167294	7.060077092		63.40403846	0.142794822	8.045575202	6.608167053	7.436717096		62.7554383	0.103523585	7.398904668	6.312649245	6.904630591		63.12806065	0.334926365	3	0.530550695
281	10000	63.92781492	0.105081038	6.321724328	5.153377744	5.738461319		64.02693121	0.120493653	6.325401052	5.135223169	5.777663836		64.12242471	0.110093272	6.586273885	5.135314005	5.700478034		64.02572361	0.09731051	3	0.151986584
282	10000	63.44119129	0.107633083	6.364341986	5.299474017	5.882137531		63.43991758	0.121806154	6.77255566	5.597850212	6.269298817		63.57704581	0.130477717	7.370080911	6.094942986	6.828326492		63.48605156	0.078805902	3	0.124131049
283	10000	63.95960896	0.097974599	6.486388448	5.279984652	5.809733125		63.94307825	0.105849431	6.848162123	5.424685141	5.977525893		65.032924	0.108003142	7.128132437	5.620208603	6.16567023		64.3118704	0.624505428	3	0.971057791
284	10000	63.54078208	0.122665073	6.392044372	5.337812973	6.038683437		63.35377114	0.141875534	6.516411734	5.397702756	6.214558529		63.51324175	0.166696662	6.891220686	5.80520031	6.751525066		63.46926499	0.100964048	3	0.159075495
285	10000	64.38363519	0.14689787	5.588667407	4.444098912	5.265730553		64.36891165	0.155160303	5.900910379	4.619082966	5.502625334		64.33543991	0.162802862	5.785653709	4.621926914	5.491719259		64.36266225	0.024697927	3	0.038373066
286	10000	64.2217569	0.145287186	5.497615227	4.366300275	5.1961717		64.13823813	0.160377978	6.103201287	4.814575715	5.715027761		63.92538089	0.169972295	6.121006288	4.688747399	5.589448756		64.09512531	0.152819242	3	0.238425685
287	10000	63.63682617	0.067675016	5.888054204	4.890076246	5.250619639		63.66931939	0.07759489	6.085476755	5.004650283	5.431668661		63.79658793	0.073627502	6.595837286	5.277082903	5.659615084		63.70091116	0.084436279	3	0.132551132
288	10000	64.17096484	0.110427714	6.709106044	5.439480017	6.02851096		63.9893301	0.12769443	7.186479241	5.70915661	6.40689179		64.23831046	0.123414515	7.432268529	5.842270169	6.471972788		64.13286847	0.128787831	3	0.200814081
289	10000	63.62868835	0.10226938	6.818536947	5.501635928	6.070850766		63.48188446	0.136743509	7.841687108	6.209512226	6.994348771		63.42087809	0.096621111	7.53314244	5.905679033	6.443233263		63.51048363	0.10681625	3	0.168186799
290	10000	63.41289652	0.094420486	6.425745196	5.349757741	5.845396618		63.5743565	0.102379443	6.580438213	5.484450591	6.038264283		63.50896042	0.1202411	6.603856469	5.628681406	6.30569297		63.49873781	0.081213962	3	0.127898546
291	10000	63.84257055	0.087652479	7.106323372	5.813007679	6.255563105		64.14122174	0.103100776	7.25904014	5.774580941	6.317217202		63.37337801	0.084670294	7.478845713	6.091061751	6.509198927		63.78572343	0.387065495	3	0.606821518
292	10000	62.74090993	0.075252309	7.655194777	6.446625177	6.800863509		62.7389049	0.073431613	7.759350505	6.559953075	6.967027374		62.38838376	0.060183616	8.247809691	6.943524684	7.217684876		62.62273286	0.202954754	3	0.32409118
293	10000	62.28451627	-0.010276625	9.342577549	8.09259266	8.09757676		63.72406911	0.006231736	10.30945098	8.974628443	9.007386908		63.32110846	0.017031176	9.587695159	8.223260309	8.285755514		63.10989795	0.742654364	3	1.17676369
294	10000	63.82986178	0.113043317	6.968217989	5.76398427	6.372709354		63.81568459	0.120584244	6.937669555	5.698308364	6.375808623		63.74540338	0.136820048	6.938880718	5.732469377	6.507031178		63.79698325	0.045228424	3	0.070894298
295	10000	63.66500668	0.109451026	6.6798409	5.352802721	5.923018564		63.73823908	0.11268765	6.733871236	5.372008743	5.971050409		63.65344619	0.140056151	7.259288113	5.910126861	6.688335545		63.68556398	0.045982718	3	0.072202734
296	10000	63.97779975	0.094658625	6.683244399	5.438649924	5.945768806		63.6283111	0.098271322	7.276762836	5.856403895	6.393356241		63.93834875	0.10605904	7.296950147	5.899383261	6.463209388		63.8481532	0.191407957	3	0.299786208
297	10000	64.25774472	0.105283897	6.426240917	5.176267403	5.745398394		64.14833618	0.116724697	6.578546212	5.253947215	5.883869835		64.31227763	0.116256555	6.986385914	5.471268355	6.08542516		64.23945284	0.083487394	3	0.129962804
298	10000	64.21236787	0.092724693	6.070058726	4.787149297	5.260543797		64.2860512	0.098370228	6.355401368	4.966781976	5.478428325		64.27026456	0.094193941	6.65679964	5.077270869	5.53624096		64.25622788	0.038795355	3	0.060376023
299	10000	62.68052138	0.080198931	7.012277866	5.984761266	6.405538788		63.52413997	0.115155053	6.936602218	5.744617189	6.372518952		62.20044628	0.052771549	7.626752529	6.600040195	6.850388036		62.80170255	0.670115589	3	1.067034112
300	10000	63.69354806	0.130065594	8.550101506	7.069330987	7.821338633		63.49588954	0.149704527	8.928864921	7.299636481	8.115078625		63.78218632	0.140187521	8.888942971	7.139135955	7.945909645		63.65720797	0.146567093	3	0.2302443
301	10000	63.74100504	0.08885459	5.656116359	4.640951828	5.118898901		63.5284474	0.098749923	5.907162301	4.806461651	5.340250396		63.69119569	0.108754218	5.682716779	4.778272873	5.403723466		63.65354937	0.111167085	3	0.174643968
302	10000	63.3235855	0.125062514	8.007516306	6.530913643	7.140744966		63.47114207	0.131881656	8.911519394	7.253107884	7.941696437		63.19616452	0.134071067	8.665592446	6.985261672	7.660460868		63.33029736	0.137611591	3	0.217291876
303	10000	62.03064757	0.022791125	6.863616488	5.556148986	5.651489795		62.95630523	0.110674763	6.630388666	5.559179197	6.155882695		61.0796095	0.052114502	6.934903857	5.666430872	5.889478246		62.02218743	0.938376469	3	1.512969
304	10000	62.88881751	0.097002955	6.41562193	5.148349177	5.663978486		62.78529035	0.116698506	6.619168906	5.333506656	5.993440384		63.07998463	0.110028984	6.599803165	5.466988831	6.058942505		62.91803083	0.149503324	3	0.237616026
305	10000	63.74836968	0.103897592	6.651901188	5.60744208	6.196557432		63.73780449	0.109764014	7.147429748	5.949920905	6.557960566		63.92915083	0.112292053	6.005920866	5.054791457	5.684988902		63.80510834	0.10755376	3	0.168566064
306	10000	63.47769492	0.104301551	7.576111538	6.226832188	6.822082368		63.64823808	0.113193956	8.162706159	6.667380388	7.320666892		64.06520331	0.131295181	8.041249749	6.502770344	7.190371917		63.73037877	0.30224468	3	0.474255271
307	10000	63.92126373	0.099266005	6.077457587	4.853476412	5.380785542		63.88242043	0.112392023	6.523910713	5.199325186	5.798290231		63.90592217	0.103576569	6.863442769	5.269033489	5.79224058		63.90320211	0.019563987	3	0.030615034
308	10000	64.20854818	0.118077671	5.091953145	4.08206638	4.73745198		64.10001734	0.121101639	5.557844942	4.460838942	5.114031145		64.13913165	0.128990478	5.024279241	4.236850685	4.971634131		64.14923239	0.054965942	3	0.08568449
309	10000	64.16238546	0.08860676	6.399788633	5.127061421	5.567803871		64.33097038	0.100625124	6.831707163	5.442996173	5.958490929		64.24487622	0.100679973	6.966383275	5.331449586	5.823772262		64.24607735	0.084298881	3	0.131212495
310	10000	63.50921394	0.100598061	5.908115506	4.912972427	5.456091671		63.5280486	0.102101363	5.966664376	4.919459127	5.487022713		63.44256016	0.09839701	6.196396003	4.860154569	5.38709494		63.49327424	0.044917968	3	0.07074445
311	10000	63.93665012	0.092262926	6.472841885	5.233078705	5.721581		64.11161705	0.099499724	6.661345505	5.25031763	5.783995604		63.7025158	0.086990466	6.774973738	5.399671786	5.879246257		63.91692765	0.205262491	3	0.321139483
312	10000	63.3032397	0.100967195	6.357889332	5.334955679	5.912129155		63.38381999	0.112171402	6.468680864	5.385717621	6.007191067		63.50508782	0.134267771	6.931316801	5.807556648	6.553899884		63.3973825	0.10160523	3	0.160267231
313	10000	63.4938368	0.127255777	7.587404013	6.264374691	6.945720719		63.51351719	0.132937108	7.906107203	6.386108439	7.131604101		62.77488085	0.118259412	8.277505362	6.884964443	7.561467542		63.26074495	0.420885696	3	0.665318905
314	10000	63.9479063	0.099259901	6.524519846	5.224578537	5.727006542		64.15793137	0.103731665	6.852960665	5.447283374	5.983255232		64.14967529	0.114847551	7.029645762	5.611586932	6.187176075		64.08517099	0.118946357	3	0.185606678
315	10000	64.11551211	0.091960564	6.315270281	5.024349909	5.506256564		64.00271686	0.100585906	6.571984742	5.185239059	5.745370001		64.05851931	0.103441921	6.787038256	5.271613438	5.811331487		64.05891609	0.05639867	3	0.088041873
316	10000	64.65550706	0.033979041	2.160876644	1.769907579	2.244343413		64.5740424	0.029908327	2.040577628	1.72263741	2.271696141		64.73924336	0.040075076	2.35446755	1.934065833	2.463162862		64.65626427	0.082603082	3	0.127757276
317	10000	63.79080577	0.097471762	5.446377686	4.539985421	5.105726941		63.58673563	0.100023551	5.89203502	4.97155039	5.552775768		63.74400866	0.122031652	5.647038039	4.928676207	5.694163716		63.70718335	0.106902917	3	0.167803552
318	10000	63.68308615	0.116546213	6.551650893	5.530646972	6.220078644								63.31970157	0.123237921	6.434671426	5.563842638	6.383300365		63.50139386	0.256951698	3	0.404639461
319	10000	63.65075662	0.137837713	7.155868909	6.050085801	6.811967258		63.65463176	0.157093685	7.724052673	6.510125206	7.435708878		63.62823891	0.14779549	7.945557075	6.614321035	7.440838659		63.64454243	0.014251587	3	0.022392473
320	10000	64.09665379	0.10462966	6.471559731	5.424473361	5.987774296		63.87243769	0.116134647	6.857723228	5.67731267	6.299937366		63.87038659	0.116814811	7.142626435	5.911365891	6.524520015		63.94649269	0.130047371	3	0.203369045
321	10000	63.46413228	0.08720032	7.032313995	5.780804163	6.225079303		63.15402895	0.07727027	6.642175045	5.424418837	5.853196138		63.51442936	0.086280161	6.843196462	5.535242202	5.990060488		63.3775302	0.195184667	3	0.307971399
322	10000	63.47225411	0.078660797	5.513522442	4.585750362	5.018088343		63.28847508	0.080835714	6.033074601	5.073381925	5.499202411		63.34626689	0.094284964	5.72657391	4.962401301	5.526203551		63.36899869	0.093974646	3	0.148297508
323	10000	62.88414568	0.090034044	6.598592786	5.566107793	6.048208823		63.55932137	0.11937272	6.878065992	5.682485984	6.325560126		60.860549	0.021867692	6.765744021	5.983701021	6.09001607		62.43467202	1.404408419	3	2.249404655
324	10000	63.74530783	0.106772249	6.69205982	5.510982348	6.067761792		63.68232145	0.124417344	7.021699949	5.795164376	6.445723507		63.70975249	0.128856521	7.085542082	5.840579633	6.540257024		63.71246059	0.031580393	3	0.049567059
325	10000	64.53518481	0.116105294	6.684328274	5.381264567	5.998822894		63.96841011	0.119227488	7.16193692	5.670259535	6.314399845		64.38378751	0.126103659	7.393471513	5.789559844	6.470709854		64.29579414	0.293454447	3	0.456413131
326	10000	63.93281372	0.056716168	3.30457393	2.597438507	2.919625205		63.84252246	0.061210112	3.106010933	2.436237585	2.791065969		63.69509945	0.060507973	3.452851029	2.700670958	3.043079424		63.82347855	0.119995925	3	0.188012198
327	10000	62.97304673	0.081633331	6.974731683	5.755495638	6.170141849		63.30343275	0.099864728	7.038347055	5.749742254	6.277819463		63.25706443	0.080366681	7.307955766	5.854427768	6.252495621		63.17784797	0.178871923	3	0.283124431
328	10000	63.66898207	0.124044425	6.939545515	5.782138921	6.451366876		63.70535986	0.135133974	6.859420423	5.68038929	6.458679233		63.89509518	0.143698923	7.436789788	6.158872616	6.939298046		63.75647903	0.121415247	3	0.190435935
329	10000	63.5699506	0.13804328	5.909057022	5.086036349	5.868430181		63.35732925	0.147388473	6.324532378	5.363156077	6.230525363		63.75894759	0.169128349	6.427591568	5.513558244	6.479560262		63.56207581	0.200924941	3	0.316108211
330	10000	62.96030145	0.119526469	6.655330475	5.314015953	5.855020522		63.82560684	0.111337963	7.097554034	5.703508419	6.271958672		63.88888832	0.116230424	7.240872827	5.615530847	6.218187833		63.55826554	0.518817814	3	0.816286929
331	10000	63.14938746	0.108950765	6.845295489	5.662507378	6.277874259		63.1503098	0.115388032	7.237748332	5.977209003	6.626968759		63.29800942	0.133437367	7.293906613	5.996303173	6.71985713		63.19923556	0.085541917	3	0.135352771
332	10000	61.45104438	0.052248558	7.42468957	6.535993903	6.812511017		63.17374462	0.150197302	7.263295118	6.051632483	6.918619606								62.3123945	1.218133018	3	1.954880771
333	10000	63.85217707	0.086075078	6.390101207	5.143017569	5.581093554		63.85838402	0.092500118	6.73691647	5.360184108	5.857874438		63.89688862	0.099767004	7.117505052	5.681889069	6.211239457		63.86914991	0.024222074	3	0.037924529
334	10000	64.17361008	0.099991311	6.522789935	5.117310067	5.595495912		64.19040245	0.085522204	6.702841837	5.203768336	5.686302797		63.9557946	0.08435217	6.894368301	5.219657698	5.665673125		64.10660238	0.13087297	3	0.204148972
335	10000	63.27552333	0.108005638	6.640388642	5.366528778	5.971943905		63.18737742	0.105074392	6.879763691	5.615856081	6.201887843		63.46038668	0.125207606	7.124870144	5.85055964	6.549281141		63.30776248	0.139330669	3	0.220084653
336	10000	63.43025365	0.117539484	7.112271712	5.955493208	6.584981734		62.49843062	0.123863286	7.787169893	6.445531213	7.137326244		63.06887331	0.13783317	7.805893059	6.559218385	7.349086321		62.99918586	0.469803996	3	0.745730266
337	10000	62.24092983	0.057155356	7.214247254	5.849404899	6.151270637		62.16798537	0.075943505	7.096859729	5.774789523	6.214863967		62.37722852	0.076779094	6.884046982	5.595111371	6.030018336		62.26204791	0.10620807	3	0.170582359
338	10000	64.09740763	0.080646327	6.225647354	4.977528561	5.400567813		63.92937207	0.100368696	6.641931988	5.20885851	5.731899282		64.30429646	0.095638469	6.533037328	5.151793015	5.636487721		64.11035872	0.187797422	3	0.29292836
339	10000	64.02463908	0.097208438	7.080776737	5.793007768	6.346732921		63.99379598	0.119230614	7.41103094	5.954409442	6.583633882		64.27107946	0.115552186	7.908121012	6.281488708	6.901046853		64.09650484	0.151970548	3	0.237096466
340	10000	63.68849954	0.096189645	6.710067994	5.442369917	5.951261426		63.67299496	0.111155139	6.742714301	5.425363104	6.04004339		63.85685952	0.105539832	6.969115295	5.374166778	5.91686346		63.73945134	0.101973566	3	0.159985008
341	10000	63.39983224	0.106362699	6.954993781	5.729964722	6.308539637		63.42761702	0.124647496	7.186742856	5.967353833	6.657997019		63.61737612	0.116724549	7.502597181	5.985660259	6.607345536		63.48160846	0.118396119	3	0.186504599
342	10000	63.98252685	0.105087718	6.641938397	5.473834116	6.045155833		63.81200195	0.116781671	7.124439533	5.781908831	6.42697284		63.99211145	0.123390669	6.825355192	5.582110406	6.269344888		63.92888008	0.101332819	3	0.158508672
343	10000	63.90873283	0.099329341	6.576225581	5.36224068	5.891019345		63.90173818	0.103091597	6.663413975	5.364177352	5.915730403		64.02528365	0.111269679	7.467693265	5.846719154	6.429664737		63.94525155	0.069398011	3	0.108527231
344	10000	62.08915027	0.038403291	6.661595949	5.614761998	5.768124433		63.26940194	0.09731216	6.755962922	5.547363941	6.058073912		63.36513048	0.090969762	6.871204484	5.421881021	5.876030865		62.90789423	0.710666757	3	1.129694081
345	10000	63.65568254	0.14129839	7.720899256	6.334083672	7.128283435		63.45877562	0.132986149	7.436667688	6.09060871	6.865200972		63.60934677	0.146371672	8.618201232	7.016989695	7.824047604		63.57460164	0.102949024	3	0.161934202
346	10000	64.87119127	0.096573087	6.548471849	5.242460845	5.769167489		64.8332846	0.098409658	6.766696943	5.324976267	5.861567968		64.09739811	0.106429988	7.269846709	5.618044635	6.221667092		64.60062466	0.436218925	3	0.675254965
347	10000	63.99310629	0.068266038	8.293193433	6.851294936	7.176405495		63.80453595	0.086972433	8.530820804	6.917928343	7.359293634		63.84179147	0.072544848	9.562463451	7.746565179	8.074362684		63.87981123	0.099869016	3	0.156338935
348	10000	63.93136968	0.096848711	6.863518299	5.508382796	5.994018698		64.09634433	0.108885252	7.060716555	5.603069467	6.165234564		63.97589798	0.121251651	7.244532318	5.581748247	6.195856755		64.001204	0.085349014	3	0.133355326
349	10000	64.29310287	0.102292685	6.35053474	5.255113826	5.842764603		63.86075863	0.122903026	6.998767143	5.665141089	6.345624004		64.14448403	0.140925169	7.239967394	6.023503789	6.795638476		64.09944851	0.219662314	3	0.342689866
350	10000	63.56230535	0.138004813	6.947683929	5.580444531	6.318741972		63.40266981	0.150542193	7.051250334	5.663340144	6.507100283		63.83385707	0.168023067	7.559646429	6.057380237	6.990592214		63.59961074	0.218000876	3	0.34277077
351	10000	63.8865238	0.105788244	7.073275501	5.723238355	6.296957146		63.93172068	0.111443488	7.549668205	6.071473299	6.660755321		64.19575446	0.137784627	7.456020364	5.871264334	6.535257503		64.00466632	0.167023051	3	0.260954491
352	10000	63.45288109	0.107737452	6.66093471	5.56823362	6.156944153		62.92226037	0.094288406	6.76826897	5.847845757	6.395773722		63.63785188	0.121171103	6.99209045	6.083907912	6.792126272		63.33766445	0.37144846	3	0.586457464
353	10000	63.47754018	0.098351028	6.491089217	5.200063405	5.722883306		63.70798052	0.116031645	6.53671387	5.286113351	5.943666744		63.49460904	0.093926992	6.574840493	5.074862669	5.559137297		63.56004325	0.128401378	3	0.202015876
354	10000	63.79237807	0.113890549	6.885131115	5.685256351	6.31261959		62.80642876	0.11496906	7.148840664	5.989103225	6.620306186		63.84723501	0.140223365	7.684166262	6.208691493	6.962946323		63.48201395	0.585716514	3	0.922649547
355	10000	63.07698529	0.100565435	7.166833384	5.97653615	6.533142673		63.42368395	0.114991993	7.671810775	6.340323005	6.980361074		63.61776008	0.117673516	7.482719081	6.251379852	6.867572371		63.37280977	0.273953425	3	0.432288588
356	10000	63.925483	0.10303947	6.419674642	5.236875801	5.791744412		63.83516488	0.112492898	6.863353827	5.568123578	6.178066757		63.74711253	0.11907868	6.850880619	5.594063364	6.247102923		63.83592014	0.089187631	3	0.139713865
357	10000	63.62993858	0.085148926	6.78915885	5.63425197	6.067731311		64.41830263	0.125088763	7.296943447	5.820235168	6.449967174		62.63296779	0.05340076	7.334635657	6.130310959	6.386340758		63.560403	0.894696327	3	1.407631614
358	10000	63.17357718	0.116375533	7.741448164	6.525025283	7.15025938		63.47074201	0.125933174	7.648711742	6.328014568	7.05816869		63.09615456	0.137415591	8.268202131	6.872147259	7.589358877		63.24682458	0.197744341	3	0.312654971
359	10000	63.74334632	0.119976435	7.426950624	5.881302868	6.509778856		63.06272588	0.144246283	7.212932092	5.707160416	6.444217799		63.75701757	0.140678035	7.447535976	5.907466689	6.661136013		63.52102992	0.396961804	3	0.624929735
360	10000	63.5820534	0.11419553	6.873140064	5.585365589	6.214956009		63.64215235	0.120211479	7.531992604	6.218080426	6.91746929		63.58400921	0.13263933	7.593355331	6.199659973	6.976243414		63.60273832	0.034147555	3	0.053688813
361	5000	63.40104902	0.068903618	6.10148313	5.043833994	5.446762068		63.40979645	0.094460765	6.686802244	5.470078052	5.965040981		63.26293394	0.114075207	6.656566912	5.386917455	5.916824173		63.35792647	0.082382128	3	0.130026553
362	5000	63.71566583	0.087339966	5.9941444	5.071267375	5.593477848		63.10426684	0.098975307	6.598528843	5.540682306	6.109387795		63.24802926	0.120088295	6.037407075	5.16406293	5.854505674		63.35598731	0.319677007	3	0.504572686
363	10000	63.78551538	0.097315653	7.138774882	6.021115435	6.608138526		63.5392546	0.110932957	7.522941348	6.179381372	6.810764706		63.73543989	0.1192321	7.31135659	6.032413879	6.726145129		63.68673662	0.130154139	3	0.204366161
364	10000	63.99487463	0.086969382	6.538803569	5.220422749	5.690330861		64.73869804	0.091852227	6.640097246	5.164953372	5.793373761		63.54798501	0.108194981	6.892308292	5.366265329	5.939215324		64.09385256	0.601495513	3	0.938460538
365	10000	63.05898046	0.126700814	6.214452462	5.287235534	6.065785368		63.0515423	0.143562176	6.801356876	5.632689249	6.454670703		63.28066368	0.153263931	6.728866971	5.694491223	6.580827757		63.13039548	0.130189209	3	0.206222705
366	10000	63.86188889	0.120020096	7.268968815	5.969097746	6.588310182		64.35800291	0.129277184	7.428339205	5.970006312	6.652632023		63.57418662	0.118890005	8.014944995	6.547471463	7.152683825		63.93135947	0.3964992	3	0.620195164
367	10000	63.47136915	0.108337093	6.071298515	5.044836656	5.670730897		63.47153571	0.122525448	6.347123302	5.180958209	5.904477698		63.42365442	0.127334322	5.949087827	5.112306972	5.872385269		63.45551976	0.027596317	3	0.04348923
368	10000	63.24428599	0.109543838	6.95423233	5.98416466	6.631504074		62.26026258	0.112548086	7.581422529	6.561720553	7.236707999		63.1848525	0.136191954	7.210900821	6.268750769	7.101250206		62.89646702	0.551770017	3	0.877267108
369	10000	63.70563465	0.114992341	6.051045955	5.080688548	5.735370337		63.64973349	0.118371431	6.328842836	5.296102767	5.967776947		63.59755098	0.128607303	5.954058819	5.262391903	6.013687809		63.65097304	0.054052493	3	0.084920137
370	10000	63.24675689	0.070899587	8.79096701	7.553240218	7.903294141		63.67502651	0.079746104	9.030761418	7.606926745	8.116447617		64.621252	0.078459574	8.927420099	7.375600345	7.792523527		63.84767846	0.703324766	3	1.101566703
371	10000	63.16579203	0.144324091	8.524706804	7.087604045	7.962805702		63.13473154	0.151032635	8.742015204	7.256405679	8.177759686		63.37377333	0.153135104	8.776798609	7.16767476	8.146561644		63.22476564	0.12997561	3	0.205577053
372	10000	63.15960282	0.125859114	6.831488951	5.656226226	6.353851437		63.21040224	0.142566905	7.141051395	5.759164092	6.467761405		63.56742973	0.144804931	7.543719711	6.117587229	6.901173597		63.31247827	0.22225061	3	0.351037609
373	10000	63.50944639	0.11810579	7.708148681	6.262817126	7.001315193		63.87933887	0.150078461	8.623196704	6.997837676	7.838662616		63.72358037	0.140056288	8.346890289	6.644395651	7.413766035		63.70412188	0.185712374	3	0.291523325
374	10000	63.27974411	0.093991837	5.918522266	4.812078775	5.331438745		62.92074752	0.087349727	6.150372627	5.068008738	5.541193692		63.34542606	0.112814233	5.477607076	4.569098777	5.224194001		63.18197257	0.228598824	3	0.361810204
375	10000	63.92287627	0.106816821	6.668469053	5.430840204	5.995618203		63.68779221	0.123963521	7.023982955	5.60568272	6.293487899		64.31955013	0.135593645	7.043729433	5.68898772	6.380664371		63.97673954	0.319304642	3	0.499094897
376	10000	63.82808716	0.099294144	7.051058379	5.790779676	6.30240281		64.11502677	0.12910584	7.380805176	5.909657037	6.53998193		63.87598968	0.132311101	7.496738052	5.820412673	6.48888702		63.9397012	0.153713865	3	0.240404416
377	5000	63.61330408	0.089393267	8.393520046	6.841243519	7.308809978		63.96741357	0.116458303	9.126694324	7.380398831	7.976887031		64.03381346	0.122070647	9.216478005	7.352406348	7.892540412		63.87151037	0.226064379	3	0.353936172
378	10000	63.44292636	0.13681701	6.877089582	5.61420611	6.393383663		63.5235558	0.149567832	6.992910149	5.674187962	6.488707092		63.56378895	0.148038388	7.258170409	5.785164386	6.623612952		63.51009037	0.061546162	3	0.096907692
379	10000	63.83350373	0.125687942	7.933685711	6.483400353	7.169008828		63.70158926	0.129396446	7.80606626	6.309816595	7.069322217		63.84751642	0.150315449	7.998548133	6.419218106	7.234315459		63.79420314	0.080511406	3	0.126204894
380	10000	62.70171875	0.134484488	6.432043024	5.341783502	6.125893267		62.34368564	0.126561126	6.592928615	5.526034838	6.241923468		62.63259659	0.154603288	6.931560866	5.698620698	6.59758918		62.55933366	0.18992767	3	0.303596056
381	10000	63.89969273	0.097483293	6.213691753	5.067516462	5.587729166		63.87406036	0.10274614	6.581406284	5.366876918	5.9206396		63.90596867	0.121738164	6.87745388	5.553174569	6.214701628		63.89324058	0.016904369	3	0.02645721
382	10000	63.40879748	0.122327927	8.23207507	6.927498586	7.622536813		63.33605029	0.131122452	8.331054343	6.915186748	7.638287177		63.07168122	0.130580713	8.696834966	7.180682592	7.917880951		63.27217633	0.177402807	3	0.280380442
383	10000	61.60016492	0.027375647	5.597530177	5.556047379	5.728336351		64.23830886	0.101185206	6.356385119	5.066461474	5.606802091		64.3384427	0.093912664	6.375165673	4.856073988	5.324342294		63.39230549	1.5528466	3	2.449582151
384	10000	63.67174117	0.107054936	6.845909615	5.510213058	6.075023332		63.76460837	0.120946212	7.193177727	5.779391095	6.458679051		64.00652923	0.122588546	7.481144299	5.902357253	6.516918498		63.81429292	0.172835699	3	0.270841673
385	10000	63.39629164	0.104402056	6.93262633	5.729065475	6.303166341		63.34005944	0.113815245	6.990403548	5.670023943	6.291432		63.53910702	0.128232428	7.359200727	6.017426213	6.701931699		63.4251527	0.102614353	3	0.161788106
386	10000	63.90000389	0.100003982	6.586388166	5.343093987	5.878428325		64.02122341	0.116495535	6.798020029	5.486174025	6.12828414		63.98408469	0.122049783	7.169251894	5.784206577	6.429840591		63.96843733	0.062106142	3	0.097088727
387	10000	63.50628167	0.122754875	7.217999105	5.962838087	6.668701426		63.64665734	0.131857797	8.129692968	6.65739992	7.434643725		63.61322283	0.140102615	8.079459306	6.6240142	7.38318283		63.58872061	0.073325308	3	0.115311815
388	10000	64.03716879	0.093073303	6.317134856	5.129416423	5.64527577		64.03231464	0.114095811	6.986460411	5.584735293	6.201478812		63.88369595	0.11498657	7.140993463	5.796494548	6.426248049		63.98439313	0.087240081	3	0.136345876
389	10000	63.834215	0.095519342	6.906282763	5.742925151	6.261988878		63.45070494	0.10399337	7.424238631	6.133071779	6.699443953		64.02863324	0.116658455	7.219931906	5.963966715	6.598696343		63.77118439	0.29407469	3	0.461140393
390	10000	63.29400589	0.088781737	6.415661453	5.339001219	5.820136685		62.40675112	0.078511305	6.994377352	5.871958341	6.311371053		62.74014751	0.089031896	7.145938588	6.027025475	6.544004378		62.81363484	0.448169105	3	0.713490162
391	10000	63.84964147	0.096496294	6.32608815	5.130261026	5.645414858		63.74323677	0.109354247	6.255013363	4.956332009	5.553607876		64.04274078	0.114837705	6.804282352	5.445122591	6.055749745		63.87853967	0.151828825	3	0.23768362
392	10000	63.38011251	0.134913522	7.889833835	6.463533518	7.251840103		63.51364351	0.120591432	7.753800263	6.300966328	7.010550747		62.98415124	0.14299882	8.652802493	7.034880733	7.831617315		63.29263575	0.275371847	3	0.43507723
393	10000	63.91689718	0.090604343	7.282583306	5.903714574	6.367093361		64.0903289	0.102776811	7.780586635	6.191813375	6.733177203		63.69507164	0.090899128	7.223293278	5.82752131	6.275613747		63.9007659	0.198121777	3	0.310046013
394	10000	63.49928454	0.130119102	6.94658892	5.431249501	6.104755449		63.44739415	0.138781768	6.757276589	5.361776576	6.0938663		63.53935411	0.160586483	7.435956976	5.835459923	6.731891139		63.49534427	0.046106432	3	0.072613878
395	10000	63.87188349	0.097888721	6.63101507	5.421829284	5.934871019		63.91646455	0.123226471	7.380467469	5.96758473	6.661560975		64.11511084	0.129081335	7.578100215	6.138041955	6.835260109		63.96781963	0.129490905	3	0.202431326
396	10000	62.16557721	0.044606101	6.219453022	5.38317338	5.561153228		62.2960607	0.072415954	6.205496444	5.278765159	5.65410515		62.68663403	0.073872345	6.490459482	5.264052881	5.595714398		62.38275732	0.27113148	3	0.434625674
397	10000	63.81420006	0.081645916	5.77102792	4.859382394	5.315626613		63.48532412	0.101185689	6.428626026	5.367402431	5.928448622		63.75835027	0.106879938	5.793613929	4.895647005	5.503850684		63.68595815	0.175983835	3	0.276330669
398	10000	63.92581098	0.100522282	7.016968944	5.557998746	6.101250014		63.74413035	0.115179946	7.389709169	5.8340502	6.46484475		63.94335445	0.119535002	7.490053286	5.801890682	6.417980353		63.87109859	0.11030705	3	0.172702603
399	10000	63.83487507	0.112220877	8.598136855	7.033743913	7.616995885		63.749031	0.136694397	8.493932797	6.806004843	7.536528036		64.35388143	0.13043447	8.464159929	6.641849325	7.409941212		63.9792625	0.327256489	3	0.511504003
400	10000	63.58330348	0.093073233	6.563945589	5.301913359	5.76773368		62.12528934	0.056138239	7.145431338	5.962908563	6.241436924		63.04046363	0.085378165	6.810856243	5.482857977	5.91631383		62.91635215	0.736888088	3	1.17121871
401	10000	64.1879118	0.10108251	5.958959317	4.932744659	5.474027803		63.8647549	0.110695417	6.235536478	5.127153973	5.749194354		64.30684074	0.126756746	6.150532787	5.150645508	5.884620026		64.11983582	0.228770032	3	0.356785118
402	10000	63.79200771	0.094918061	5.445411281	4.61721733	5.161224995		63.52229704	0.098929048	5.968561855	5.083950639	5.65512367		63.86325784	0.113302777	5.678651651	4.807218437	5.456367941		63.7258542	0.179849335	3	0.282223498
403	10000	63.47625984	0.118110018	7.050850922	5.698502994	6.237959739		63.76603339	0.107451123	7.083808462	5.642849132	6.212435613		64.98857018	0.137879303	7.618147211	6.052504075	6.753392649		64.07695447	0.802667167	3	1.252661231
404	10000	63.10950558	0.130478053	6.791439292	5.580533038	6.295476613		62.08466547	0.087158761	6.81329087	5.823679737	6.358537455		62.93238018	0.112479499	7.198663771	5.904160501	6.553956221		62.70885041	0.547766814	3	0.873507982
405	10000	64.0819203	0.087068683	5.754409752	4.556703793	5.009793043		64.1824076	0.1024143	5.994793938	4.732118298	5.26041766		64.21504548	0.088466021	6.1323897	4.619557414	5.072584088		64.15979113	0.069384489	3	0.108143259
406	10000	60.36977708	0.010107321	7.816093615	6.782187568	6.822040408		62.91990689	0.085651032	7.286362638	6.114015146	6.568772046		63.0225315	0.084957583	7.519697071	6.214153084	6.619734285		62.10407182	1.502819565	3	2.419840634
407	10000	63.87992858	0.084903494	5.79584717	4.763947474	5.248388797		63.76883899	0.100428208	6.24204735	5.211039673	5.733644735		64.07634539	0.106902657	5.771495883	4.767181203	5.347002652		63.90837099	0.155713757	3	0.243651582
408	10000	62.45827697	0.069468651	8.077882068	6.71237844	7.045429129		62.68273131	0.095697258	8.274835217	6.685504804	7.206016294		61.71792877	0.061532361	8.446225332	6.880956911	7.19394889		62.28631235	0.504866177	3	0.810557181
409	10000	63.51138738	0.10518685	7.509721582	6.307010965	6.901827376		61.36304307	0.047759087	7.611263279	6.664856805	6.888021046		63.23649975	0.094055296	6.375530346	5.407019509	5.972123671		62.7036434	1.169101253	3	1.864486957
410	10000	63.84534871	0.123105952	7.8506758	6.503019691	7.173518175		63.8139234	0.122031741	8.071693342	6.659709934	7.353999773		63.42375883	0.124048269	7.734387244	6.424477614	7.119570329		63.69434365	0.234859519	3	0.368729005
411	10000	63.92024076	0.109918543	6.632812841	5.340050845	5.951614131		63.51750419	0.126859086	7.192196918	5.738065964	6.419921659		63.2264716	0.118928173	7.625934043	6.046887195	6.718984513		63.55473885	0.34838015	3	0.54815763
412	10000	63.61339855	0.122350257	7.393466448	6.146284056	6.842651596		63.33794846	0.122716066	7.313077615	6.139302975	6.843179873		63.28787534	0.127000651	7.720985211	6.437052464	7.180642817		63.41307412	0.175283311	3	0.276415097
413	10000	63.64548369	0.118275417	6.639472383	5.420090969	6.06603753		63.68574679	0.131976224	6.842065563	5.518736687	6.254548329		63.62010414	0.124547232	6.839898624	5.458388751	6.178459578		63.65044488	0.033101349	3	0.052004898
414	10000	64.10844056	0.017262062	7.853051124	6.028412401	6.100710104		64.36311717	0.034791665	8.116431025	6.203344342	6.327297469		63.80581535	0.050585062	8.070789431	6.143062022	6.353527498		64.0924577	0.278994478	3	0.435300016
415	10000	64.04121143	0.108188475	6.750224943	5.533025296	6.138274011		63.98630497	0.121392674	7.050043268	5.701844772	6.375289601		64.09320987	0.129161313	6.962646568	5.625283557	6.321353857		64.04024209	0.053459043	3	0.083477266
416	10000	63.30274047	0.090897368	6.458786042	5.313631426	5.774913344		63.70065753	0.121148765	7.00947787	5.54498247	6.135415333		61.98728594	0.058031294	6.534731728	5.409405799	5.68315608		62.99689465	0.896697722	3	1.423399879
417	10000	64.07056579	0.095716661	6.776766899	5.515408	6.023531178		64.10096978	0.107749202	6.965303796	5.529310776	6.088275767		64.206795	0.109891491	6.997356282	5.57725726	6.146426104		64.12611019	0.071509647	3	0.111514089
418	10000	63.71146047	0.092250266	7.353245197	5.933809057	6.441014276		63.62795913	0.116466749	7.62222193	6.055675005	6.694104804		63.58786645	0.111622664	7.46995495	5.879910424	6.46062411		63.64242868	0.06305471	3	0.09907653
419	10000	62.46690029	0.071723768	6.969012803	5.959623151	6.340053971		63.7597309	0.122576747	7.020929297	5.776877729	6.449090025		59.46867208	0.015547869	8.135379738	7.30757431	7.37970081		61.89843442	2.201286332	3	3.556287575
420	10000	63.5582204	0.111159362	7.341863952	6.119637249	6.727704658		63.59647698	0.117133051	7.110476523	5.851485797	6.545182033		63.80371227	0.136647275	7.537267471	6.16316431	6.937672028		63.65280322	0.132083487	3	0.207506159
421	10000	63.82593513	0.106212629	6.687398252	5.440084516	6.011247458		61.59087156	0.058558306	6.683306508	5.828094343	6.145505363		63.18630296	0.130106685	6.848964739	5.581147953	6.185790705		62.86770322	1.151089324	3	1.830970857
422	10000	63.33159709	0.116938538	6.640663752	5.500420437	6.13459685		63.95555248	0.105992298	7.061232609	5.771583423	6.433555562		63.89116366	0.149733648	7.210844218	6.008935408	6.836353779		63.72610441	0.343166867	3	0.538502816
423	10000	63.34030689	0.079304069	7.358021899	6.001295812	6.408721456		63.59914424	0.102020833	7.497503769	5.903828684	6.49017621		63.25627795	0.079167801	7.013983809	5.552617126	6.037536793		63.39857636	0.178705962	3	0.281876932
424	10000	62.5213167	0.108906377	7.846809339	6.678940608	7.243649616		62.0833965	0.111525889	7.77339194	6.744916809	7.378093202		61.86525409	0.06546543	8.306213577	7.145073682	7.525941061		62.15665576	0.334110349	3	0.53752948
425	10000	64.00741905	0.101651702	6.831110361	5.577908656	6.119462532		63.89935178	0.111916195	7.566975414	6.106718816	6.702972012		64.04474161	0.115233081	7.235155696	5.832973774	6.438221015		63.98383748	0.075509064	3	0.118012715
426	10000	63.86186215	0.109557128	6.921536749	5.654212103	6.251244797		63.73393161	0.125206988	7.13129561	5.692663822	6.365780948		64.42064366	0.137294505	7.524149701	6.09314882	6.82365948		64.00547914	0.365188637	3	0.570558399
427	10000	63.84162202	0.101413919	6.278400443	5.192561507	5.692131536		63.65978154	0.108672101	6.716079329	5.710810941	6.352143271		63.8335642	0.127487922	6.590662934	5.493014251	6.215326025		63.77832259	0.102738588	3	0.161087003
428	10000	63.12626115	0.087643635	6.575869375	5.444492865	5.931032227		63.63757411	0.109447625	7.052488726	5.655149041	6.25504758		61.55538733	0.067311594	6.998946445	5.955736993	6.302930661		62.7730742	1.085095027	3	1.728599469
429	10000	64.20703459	0.092322718	3.683745491	3.364022306	3.895563869		64.47333875	0.105095467	3.886022372	3.420413835	4.029444144		63.23926626	0.088843147	4.00124233	3.809232772	4.376552588		63.9732132	0.649413627	3	1.01513367
430	10000	63.21151249	0.100734149	6.759712486	5.510454449	6.080275486		63.3252156	0.122509738	6.991405602	5.598912714	6.284520766		63.32923693	0.118368351	6.59769156	5.434568063	6.120426204		63.28865501	0.066837632	3	0.105607604
431	10000	63.87315535	0.107121034	6.323056709	5.072899244	5.663567321		63.86438121	0.108399946	6.954430546	5.50519866	6.104421644		64.06884407	0.120040941	6.702650699	5.150083199	5.795470039		63.93546021	0.115597091	3	0.180802782
432	10000	63.51100315	0.092795898	5.75653698	4.784896826	5.307718328		63.40608312	0.103959225	5.987311875	4.986596309	5.577637428		63.63235852	0.116528488	5.571258408	4.814318821	5.517932722		63.5164816	0.11323714	3	0.178279932
433	10000	63.5596394	0.115936665	6.111560356	5.09251905	5.750064509		63.62183558	0.121477455	6.526959355	5.403223136	6.081809826		63.52128242	0.14242916	6.472443384	5.618720515	6.472248429		63.5675858	0.050745382	3	0.079829023
434	10000	63.66898928	0.043306038	6.616275366	5.923705323	6.249194938		63.72875351	0.127626779	7.760716705	6.165540956	6.875395656		63.54860574	0.103522717	7.645426195	5.95006455	6.549263849		63.64878284	0.091757998	3	0.144163006
435	10000	63.51445507	0.082969857	5.486215166	4.486765888	4.970284068		62.28124476	0.070270393	5.41201884	4.550951956	4.959340239		63.01953823	0.100657197	5.435658346	4.657355645	5.272776943		62.93841269	0.620594826	3	0.986035077
436	10000	64.1965349	0.098063433	6.604505741	5.36795668	5.887770538		64.12055395	0.114093983	7.043937751	5.713109427	6.338857875		64.04533433	0.120479664	6.599411368	5.299894871	5.93730653		64.12080773	0.075600603	3	0.117903385
437	10000	64.26939115	0.099149427	6.709341147	5.36843956	5.904479999		64.18796851	0.11468482	7.345430296	5.849552538	6.470715122		64.08045708	0.125368876	7.334499176	5.725274794	6.355986885		64.17927225	0.094766766	3	0.147659459
438	10000	63.97660071	0.102993622	6.865070675	5.589851932	6.139762536		63.74782888	0.113797569	7.330069548	5.897818533	6.505318975		64.05892241	0.123976263	7.32213048	5.898637147	6.553550753		63.927784	0.161189639	3	0.252143323
439	10000	62.22331527	0.079919949	6.528242006	5.778180885	6.223673936		62.89281125	0.103369962	6.763557383	5.686679029	6.276388033		58.93637691	0.02912691	7.590711772	7.094731376	7.214576898		61.35083448	2.11760719	3	3.451635512
440	10000	63.13520411	0.122211324	6.563981209	5.569733329	6.25762629		63.22787821	0.147045607	6.978021181	5.878859268	6.714960373		63.03425184	0.141238699	7.027563639	6.046913886	6.891019676		63.13244472	0.096842674	3	0.153396046
441	10000	63.72150138	0.108528884	6.286412704	5.119361728	5.694490687		64.64483076	0.117020041	6.928214911	5.633711195	6.228046191		63.09033918	0.099089999	6.755159136	5.507101261	6.05586037		63.81889044	0.781808471	3	1.225042407
442	10000	63.48422033	0.113828373	7.017610027	5.775906895	6.414356363		63.28414951	0.12483126	7.59858177	6.187526088	6.913832808		63.05066864	0.140684525	7.94210801	6.447398709	7.278225429		63.27301282	0.216990293	3	0.342942881
443	10000	63.87929187	0.108202408	6.57001649	5.3461244	5.905495272		63.94183865	0.118705682	6.6965639	5.366832547	5.998902004		63.98235998	0.109202144	7.073551445	5.48552577	6.067617247		63.93449683	0.051924808	3	0.081215636
444	10000	63.4274033	0.125741531	7.335856979	6.066812879	6.741513505		63.43434793	0.12909624	7.595244293	6.278816698	6.983170467		63.61408234	0.146538013	8.013140467	6.622947812	7.438856893		63.49194452	0.10583143	3	0.166684815
445	10000	63.36906194	0.082609313	4.828906704	3.883219606	4.338304988		63.10975409	0.0906525	5.137596309	4.216664308	4.711955065		63.42404837	0.103897484	5.269431581	4.273841135	4.862438072		63.3009548	0.167851604	3	0.265164411
446	10000	62.11659358	-0.02838451	7.51553528	5.723545146	5.724527692								62.42301837	-0.001220467	7.915796801	5.82216747	5.839799843		62.26980598	0.216675051	3	0.34796166
447	10000	63.01985259	0.081910736	8.576918817	7.185877668	7.649885767		63.84514346	0.132145409	7.9964063	6.418252232	7.134434938		60.64912137	0.025150482	8.726146776	7.475995047	7.58819184		62.50470581	1.659117676	3	2.654388425
448	10000	63.75532727	0.07847515	6.694404835	5.372347047	5.822679751		64.12658977	0.099775552	6.899548415	5.446264131	5.955670285		64.19318568	0.092289265	6.762375207	5.108040192	5.542059405		64.02503424	0.235934609	3	0.368503683
449	10000	63.83127713	0.073144293	6.799762014	5.388098453	5.740605486		64.07305286	0.091099204	7.161184068	5.627819337	6.069780394		64.08931529	0.086100539	7.323299651	5.648443523	6.069046929		63.99788176	0.144512781	3	0.225808694
450	10000	64.1294291	0.091619407	6.096012204	4.893468299	5.391383616		64.09354474	0.106403727	6.361202204	5.109389556	5.66928672		64.23932453	0.093124682	6.408093602	4.842585873	5.309372973		64.15409946	0.075956609	3	0.118397125
451	5000	63.49084032	0.122581307	7.169895039	5.920712986	6.577179119		63.51677914	0.120664401	7.633148128	6.294551164	6.987006385		63.58711013	0.141145694	7.744490235	6.504719854	7.286770054		63.53157653	0.049811558	3	0.07840441
452	10000	63.88145234	0.095624551	6.453861809	5.321269412	5.839756305		63.79243653	0.108347284	6.877354292	5.564548804	6.1750267		64.00084114	0.116532607	6.7864474	5.498395158	6.114483426		63.89157667	0.104570531	3	0.163668728
453	10000	63.36907602	0.11693063	7.1004698	5.759176787	6.387860372		63.77992864	0.129135328	7.367205701	5.92639778	6.631698613		63.82987026	0.12796577	7.707244243	6.157165808	6.832280073		63.65962498	0.252858779	3	0.397204318
454	10000	63.38387583	0.106968134	6.927380239	5.573096827	6.166153171		63.29435131	0.114621666	7.3148144	5.762152389	6.380841279		63.38091567	0.123367532	7.56465806	5.966009026	6.638378024		63.3530476	0.050854027	3	0.080270845
455	10000	63.78805737	0.117930081	6.728715657	5.505630706	6.144326632		63.70953455	0.129641807	7.188935953	5.830776725	6.549591162		64.06226137	0.13569475	7.520023536	6.089901199	6.893321418		63.85328443	0.185189039	3	0.290022731
456	10000	64.01851219	0.106968633	6.55549676	5.279918626	5.832314485		63.95150441	0.119801266	6.96302734	5.551886642	6.211909453		64.12199909	0.127125362	7.295236599	5.781307885	6.458379844		64.0306719	0.085895299	3	0.134147115
457	10000	64.07625895	0.083224349	4.86139245	4.030647534	4.494961208		63.62305488	0.080343548	4.807606519	4.037959401	4.496262862		63.98319859	0.093520336	4.78052085	4.083339768	4.61590345		63.89417081	0.239359442	3	0.374618591
458	10000	63.79315918	0.09691727	6.810011661	5.566891007	6.079506014		63.86674808	0.10981417	6.716154048	5.407851536	6.002242366		64.01241866	0.105819241	7.199212591	5.542851111	6.079591887		63.89077531	0.111587012	3	0.174652775
459	10000	63.43386106	0.076549017	7.146161648	5.636582546	6.00813154		63.09692132	0.095826726	7.288776447	5.751907009	6.233566082		63.78573992	0.089529234	7.225309347	5.566806013	6.013318529		63.43884077	0.344436297	3	0.542942294
460	10000	64.0327496	0.058244556	7.169484589	5.648676002	5.88963098		63.13150453	0.083637494	6.968593973	5.591176808	5.987415322		63.52292982	0.099757066	7.515814203	6.07144702	6.557414727		63.56239465	0.451916777	3	0.710981358
461	10000	63.15780529	0.09185391	6.623255243	5.532855305	6.036118482		62.75967766	0.09722679	6.803943029	5.778656127	6.316041784		63.61138446	0.113674203	7.065044209	5.650906169	6.24532311		63.17628914	0.426154147	3	0.674547607
462	10000	63.68081973	0.118044115	7.59165732	6.274548221	6.900370841		63.55242179	0.135359244	7.930273059	6.474841442	7.241315087		63.62809516	0.146143252	7.991969535	6.636293853	7.450467242		63.62044556	0.06453987	3	0.101445171
463	10000	61.49563971	0.058263139	6.787986967	5.738270087	6.063205312		62.07914155	0.080503183	7.249462232	6.179532516	6.638668906		61.23020214	0.020414079	7.657738542	6.606332655	6.720582393		61.60166113	0.434286698	3	0.704991863
464	10000	62.91702444	0.075395986	6.672564141	5.603874018	5.891460762		63.97606004	0.074825653	7.077901466	5.719782258	6.09810142		61.53003707	0.026875056	6.820031807	5.854958874	5.980118678		62.80770718	1.226670205	3	1.953056815
465	10000	64.24519624	0.085871737	6.80971508	5.510867768	5.961062092		64.18346632	0.093005312	7.051576315	5.622314277	6.107973705		64.3981328	0.109135179	7.513486813	5.824537795	6.379768794		64.27559845	0.110515361	3	0.17193984
466	10000	63.47753543	0.102457298	6.291395939	5.159441432	5.737056846		63.63985768	0.108021531	6.358076685	5.135509179	5.739888446		63.70543429	0.113453091	6.097082207	5.022825315	5.656379111		63.60760913	0.117321992	3	0.184446474
467	10000	63.15563331	0.112098306	6.141057666	5.115478928	5.788035615		63.2373686	0.125702447	6.856484491	5.670124434	6.422008796		63.50987879	0.128975583	6.011443773	5.091329903	5.873443897		63.30096023	0.185486889	3	0.293023816
468	10000	62.67438748	0.083670737	7.463512989	6.161093965	6.632824343		62.80775215	0.094877437	7.765861372	6.328802988	6.860584983		63.04350901	0.113865918	7.945315606	6.427603391	7.058812175		62.84188288	0.1869127	3	0.297433322
469	10000	63.06787093	0.094585108	6.688897109	5.706986663	6.261311902		63.0782894	0.104065289	6.737195481	5.680951318	6.285734752		62.98998055	0.10409803	5.972203831	5.361500793	6.039756997		63.04538029	0.048259556	3	0.076547332
470	10000	63.35396225	0.077684789	6.249571782	5.04141101	5.463521546		63.3360837	0.088965471	6.483717168	5.285625579	5.768632741		63.49812381	0.082423679	6.945126735	5.384675502	5.803414566		63.39605659	0.088843679	3	0.140140702
471	10000	63.80762397	0.098878437	6.848005246	5.522952258	6.025084253		63.67506526	0.094796353	7.020830997	5.552589	6.052557202		64.70984764	0.138547894	7.230915376	5.633829081	6.271473026		64.06417895	0.563079914	3	0.878930977
472	10000	63.54819704	0.106775083	7.330507518	6.106318548	6.685167769		63.57453927	0.116395584	7.318718825	6.039781504	6.693288674		63.69127384	0.130911273	8.152929369	6.702122397	7.41914772		63.60467005	0.076148806	3	0.119722036
473	10000	63.27303066	0.129487503	7.419863136	6.263243346	7.001150321		63.23977216	0.145463736	7.655256819	6.449179712	7.289696775		63.28148621	0.158303587	8.185011334	6.858478667	7.755308818		63.26476301	0.022051783	3	0.034856343
474	10000	63.94402725	0.123601639	7.278420661	5.949889851	6.584218266		64.05847068	0.13381586	7.818538817	6.410110665	7.088401483		63.66787643	0.135192324	7.644018519	6.248566279	6.97391261		63.89012479	0.20079859	3	0.314287365
475	10000	63.01274124	0.082177219	7.073277351	5.760671956	6.204611507		63.64477507	0.098562942	7.204499215	5.792844348	6.329292326		63.72670228	0.09577192	7.257442176	5.673708812	6.152414313		63.46140619	0.390708586	3	0.615663298
476	10000	63.76715679	0.11388041	6.770391927	5.504038608	6.101629034		63.69969703	0.129276817	7.480761837	5.94690758	6.646073824		63.46634116	0.099093642	7.415827657	5.993915738	6.494499087		63.64439833	0.157847934	3	0.24801544
477	10000	63.74987059	0.104618766	7.419775196	6.047371304	6.619785588		63.70283183	0.127732657	7.443058323	6.131431647	6.802501897		63.50020271	0.112641136	7.757539612	6.338570478	6.956214074		63.65096838	0.13266829	3	0.208430906
478	10000	63.38252373	0.093153479	6.335356552	4.93921661	5.451674		63.30436223	0.105523335	6.761362598	5.413750459	5.987968707		63.3278131	0.119967668	6.347024818	5.285501783	5.995605336		63.33823302	0.04010905	3	0.06332518
479	10000	63.85094403	0.116737816	6.338933566	5.104037567	5.72570882		63.91368365	0.125597444	6.887348271	5.432798067	6.135086011		64.27441247	0.130488033	6.836528207	5.439106941	6.200388301		64.01301338	0.228541411	3	0.35702336
480	10000	64.21943536	0.110205431	6.797427343	5.414900506	5.979558512		64.09898337	0.113424527	7.141415396	5.621157173	6.232737305		64.31035257	0.116713141	7.239869956	5.59956284	6.190851014		64.20959043	0.106027955	3	0.16512791
481	10000	65.94975608	-0.041940425	8.623988435	6.478906971	6.466335203		60.83573157	-0.029274911	9.097422271	7.227537737	7.235813055		57.90599094	-0.047722674	9.208678765	7.407607341	7.39248624		61.5638262	4.071011024	3	6.612667332
482	10000	62.49498988	0.104208153	7.512171208	6.046340003	6.601597446		63.08543163	0.109422511	8.066030312	6.466444322	7.078421258		62.78175927	0.109304289	7.667153469	6.057481386	6.68620274		62.78739359	0.295261196	3	0.470255538
483	10000	62.88251442	0.095936474	7.803929874	6.558259267	7.083370663		63.58093696	0.138001173	7.721330882	6.358020137	7.126002758		63.31890663	0.097975927	8.622065178	7.358537494	7.786941112		63.260786	0.352820091	3	0.557723217
484	10000	64.16741506	0.104554403	6.75633571	5.501758493	6.02905264		64.04406552	0.10800937	6.770044884	5.410194659	5.970240437		64.21282515	0.120247834	7.091765486	5.641044252	6.278063026		64.14143524	0.087327922	3	0.136148999
485	10000	63.43687008	0.108520804	7.528104573	6.008032811	6.542554704		63.58853773	0.11269864	7.80151979	6.184484077	6.76952025		63.52255293	0.104931198	8.058663544	6.223521868	6.742476649		63.51598691	0.076046719	3	0.11972847
486	10000	64.01261581	0.097251048	6.474924931	5.329630267	5.853546215		63.99262101	0.123806589	6.596762142	5.379233552	5.954305916		63.95435923	0.111401424	6.72743486	5.517153034	6.130150418		63.98653202	0.029601756	3	0.046262478
487	10000	63.27203909	0.101828357	6.78146114	5.854558097	6.437478781		63.58924193	0.121303178	6.464891582	5.51453761	6.209247027		63.30599876	0.129463416	6.560089349	5.760315476	6.551944803		63.38909326	0.174163523	3	0.274753138
488	10000	62.98303123	0.093007065	6.41242732	5.145789784	5.675692857		63.73446773	0.114607347	7.159920361	5.674713984	6.298784867		63.66365043	0.115660982	7.078972697	5.451518086	6.050952371		63.46038313	0.414912522	3	0.653813452
489	10000	63.71195068	0.112929417	8.321961029	6.81301737	7.44671614		63.38180694	0.128107379	8.373033383	6.759959213	7.499985737		63.70109748	0.126566897	7.931245493	6.301596947	7.024914202		63.59828503	0.187554051	3	0.294904259
490	10000	63.52315982	0.106318908	6.424033319	5.379748013	5.996939932		61.53976225	0.056944745	6.697290838	5.887470545	6.199661988		63.32955827	0.114537711	6.782607236	5.970923252	6.648148022		62.79749345	1.0935201	3	1.741343548
491	10000	63.58527661	0.118435546	8.035827338	6.585046696	7.246832168		63.67604388	0.123328024	7.754348335	6.24119858	6.948150197		63.8552843	0.129816369	7.687446686	6.17882783	6.910923016		63.70553493	0.137398437	3	0.215677393
492	10000	63.74443921	0.106247395	6.116704901	5.152763209	5.778069096		63.50090533	0.116841162	6.56192268	5.423295564	6.107626647		63.82275305	0.140921591	6.217905588	5.401874433	6.258184876		63.68936586	0.167843061	3	0.263533886
493	10000	63.08123156	0.093333096	6.403797284	5.338717091	5.859020567		63.49440049	0.131197592	7.000146518	5.793430803	6.492707351		61.27278192	0.042660407	7.24284669	6.294624936	6.543024501		62.61613799	1.181579999	3	1.88702152
494	10000	63.37623358	0.098889161	7.053247738	5.972934492	6.542949048		63.54184817	0.0972539	6.563293475	5.45474595	6.016053808		63.53192258	0.093839099	6.987286829	5.593177473	6.084641091		63.48333478	0.092885032	3	0.146314041
495	10000	63.45635684	0.097675394	6.111793503	5.017204593	5.569250642		63.13408535	0.093462336	6.8097813	5.615616479	6.168361474		63.35618511	0.135976508	7.073184838	5.806186596	6.572464738		63.31554243	0.164935132	3	0.260497068
496	10000	63.00345517	0.108070441	6.987365251	5.77217586	6.36936144		63.43833794	0.123722686	7.259696556	5.948825908	6.629162214		63.53729662	0.141126788	7.710829142	6.390359997	7.192708571		63.32636324	0.283990178	3	0.448454898
497	10000	63.59583936	0.130703151	7.118534577	5.849664143	6.556358043		63.83050922	0.131938316	7.153203441	5.828596919	6.542626798		64.20462584	0.135211757	7.144646072	5.896530317	6.625309836		63.87699147	0.307043473	3	0.480679296
498	10000	63.73660515	0.095846761	7.834047633	6.216355519	6.693810183		63.55069466	0.106848615	8.063407218	6.366745649	6.915729086		63.98002864	0.102773846	7.925374853	6.039468541	6.551833771		63.75577615	0.215308061	3	0.337707537
499	10000	63.4309391	0.111398961	7.219368247	6.051433645	6.66979633		63.7104271	0.144424098	7.634102292	6.239119583	7.012494704		63.09682848	0.092598873	8.257185103	6.972423776	7.488830483		63.41273156	0.307204249	3	0.484452005
500	10000	64.12240723	0.105127922	6.973992918	5.629426794	6.139611548		64.29099149	0.106771884	6.947000046	5.509956596	6.087500774		64.18042221	0.102758961	6.817422078	5.316467343	5.85269772		64.19794031	0.085646515	3	0.133410066
501	10000	64.02388686	0.072896451	7.30600372	5.715214296	6.056831608		63.99288282	0.079427478	7.875800632	6.000010839	6.380044896		63.885466	0.066638239	7.613185053	5.919930107	6.245671503		63.9674119	0.072640619	3	0.11355879
502	10000	62.87019685	0.129100878	8.193647095	7.010074608	7.779284528		62.49537765	0.128047546	7.776494767	6.644320795	7.442272679		63.36678457	0.159696108	8.730786246	7.482460788	8.419402019		62.91078636	0.43711913	3	0.694823821
503	10000	63.80542663	0.106603489	7.594818648	6.116034221	6.659928355		63.97458654	0.121027788	7.84634417	6.205971854	6.829758385		63.88698345	0.108959265	7.907849816	6.11636782	6.667214391		63.88899887	0.084597964	3	0.132413976
504	10000	63.71775252	0.086940105	6.470282473	5.440762209	5.896704079		63.69293347	0.093499987	6.817130415	5.584345376	6.086101656		63.85919489	0.124641187	6.882130569	5.700771879	6.368176984		63.75662696	0.089689081	3	0.140674132
505	10000	63.6294617	0.110985747	7.461892987	6.080313106	6.694769138		63.61810823	0.11747234	7.372235618	6.013835796	6.681876184		63.68363842	0.126806106	7.717190769	6.206822816	6.919413567		63.64373612	0.035019577	3	0.055024389
506	10000	63.72730507	0.114782786	6.944804541	5.675163381	6.306164246		63.52915704	0.13038558	6.981153327	5.800708812	6.532513268		63.32288218	0.114459983	7.196606614	5.968025722	6.591320827		63.5264481	0.202225054	3	0.318332065
507	10000	63.96422964	0.085007851	5.933839582	4.765901392	5.203085762		64.28044798	0.098432834	6.158913655	4.909206589	5.446792234		64.10754296	0.095465403	6.34068047	5.03062778	5.527643965		64.11740686	0.158339766	3	0.246952854
508	10000	64.23965901	0.09265097	6.927854588	5.541456083	6.035752402		64.49601331	0.079579334	7.280366972	5.771824912	6.215996624		64.27014859	0.095180897	7.132594023	5.437751662	5.93269293		64.33527364	0.140036908	3	0.217667386
509	10000	63.33922499	0.137297815	7.740515605	6.474813544	7.280833438		63.40536214	0.159302586	7.364817009	6.156601354	6.915860283		57.40226559	-0.009601149	8.694291414	7.9293982	7.946155612		61.38228424	3.446955884	3	5.615554922
510	10000																			#DIV/0!	#DIV/0!	3
511	10000	63.86561579	0.093794371	6.443800015	5.232526098	5.716835735		64.0502988	0.110889672	6.578253156	5.211280369	5.827055698		63.89420974	0.118259731	6.848185134	5.307246478	5.886060533		63.93670811	0.09940592	3	0.155475506
512	10000	63.66558573	0.103329933	8.25074626	6.526355161	7.064246613		63.93408023	0.120651341	7.575852795	5.99782729	6.611843158		63.8409458	0.114964134	7.7323872	5.882465984	6.4504312		63.81353725	0.136329548	3	0.213637347
513	10000	64.07982184	0.116156124	5.765590162	4.74785627	5.402797563		64.20426497	0.133972124	5.867147402	4.724401236	5.473232307		64.18797768	0.112020831	6.190952605	4.828953785	5.427120055		64.15735483	0.067637579	3	0.105424513
514	10000	63.88704421	0.119374013	7.468011293	6.069923344	6.709320977		63.75448281	0.124725333	7.297390491	5.946763066	6.647704746		63.77252394	0.131646679	7.393675126	5.98744375	6.692262178		63.80468365	0.071894482	3	0.112679004
515	10000	63.85258556	0.099636793	4.195258508	3.731237927	4.306491292		63.77273932	0.11655979	4.472250296	3.898902421	4.571511394		63.96605745	0.114827216	5.135787398	4.321230932	4.977043249		63.86379411	0.097145244	3	0.152113174
516	10000	62.66009424	0.122611294	6.42108528	5.374258702	6.055517818		61.06152834	0.047323231	7.156660668	6.350343407	6.596900033		62.60655085	0.117946156	6.641839811	5.477851743	6.160923279		62.10939114	0.907870624	3	1.461728423
517	10000	63.44619932	0.122882731	7.379678462	6.116947111	6.830031415		63.09405521	0.14265506	7.492949181	6.194522875	6.928588771		63.32366168	0.145344556	7.695950706	6.262696441	7.035137798		63.28797207	0.178764316	3	0.282461754
518	10000	63.38461665	0.107618797	6.700675851	5.578097965	6.189376955		63.59510429	0.129621114	7.025932592	5.854735829	6.567886357		63.53830081	0.135357919	7.33607896	6.043381477	6.791221492		63.50600725	0.108896358	3	0.171474105
519	10000	62.38641324	0.086017916	7.941053603	6.667026847	7.101012388		63.34185928	0.124889243	8.021278441	6.645927206	7.281857281		59.29827664	0.003396019	8.654797941	7.601086092	7.638522027		61.67551639	2.113450002	3	3.426724454
520	10000	63.98679591	0.109977965	7.254525119	6.074434094	6.704654113		64.10041251	0.126593603	7.720072803	6.415057217	7.120242769		64.03412102	0.127331366	7.248014433	5.979470033	6.693269704		64.04044315	0.05707153	3	0.08911795
521	12800	63.58042467	0.116666185	6.508527237	5.402971157	6.051737395		63.57676076	0.127738401	7.005299487	5.808947176	6.452514709		63.64292348	0.145604904	7.040899171	5.93994568	6.752325838		63.6000363	0.037186535	3	0.058469362
522	10000	63.85031046	0.092281258	7.243938918	5.808793385	6.297612478		63.87305295	0.103134801	7.174768595	5.637740296	6.18366659		63.95930105	0.104866067	7.220412572	5.628348848	6.183305648		63.89422149	0.057496236	3	0.089986598
523	10000	63.84391586	0.097187727	5.968207973	5.02131601	5.569002828		63.46064505	0.098504223	6.070706862	5.148012907	5.693967369		63.85240036	0.119948945	5.625695152	4.964508342	5.665683904		63.71898709	0.223770983	3	0.35118415
524	10000	61.94026632	0.029058945	8.015946954	6.946133103	7.068430271		62.55854263	0.026570817	8.564624021	7.277765248	7.386695738		62.43352107	0.042089919	8.22687777	7.006679768	7.186999258		62.31077667	0.326903716	3	0.524634314
525	10000	63.39359531	0.051974644	6.863400093	5.937717083	6.177669316		63.30469575	0.075575271	6.847411992	5.689698436	6.067339474		63.77974189	0.084266076	7.476471955	6.084844185	6.486695903		63.49267765	0.252547405	3	0.397758315
526	10000	64.12155063	0.103905278	6.372804116	5.127603132	5.680146491		63.64057586	0.109957314	7.117802001	5.631474203	6.233125674		64.67340827	0.118363836	6.622849055	5.25264939	5.872872793		64.14517825	0.516821431	3	0.805705814
527	10000	64.3113389	0.108310159	7.001788411	5.666658231	6.241669725		64.18487329	0.116019345	7.246211333	5.803677189	6.472698923		63.98202405	0.122246809	6.989160546	5.640378353	6.309861092		64.15941208	0.166127281	3	0.258928933
528	10000	63.76222188	0.107991192	6.44814906	5.299753653	5.90522799		63.67532717	0.123677125	6.873494972	5.654725801	6.334630534		63.95880678	0.139710331	7.158150466	5.944048001	6.74571263		63.79878528	0.145233724	3	0.2276434
529	10000	63.87375651	0.086634107	6.094718324	4.848813462	5.274281277		64.92120669	0.120491818	6.447450228	5.114985845	5.62887783		63.64280851	0.085203556	6.761308678	5.209178884	5.649053724		64.14592391	0.681272187	3	1.062066216
530	10000	63.19638028	0.121182837	7.771463162	6.433547123	7.082815472		63.34005483	0.13816854	8.684544723	7.099368666	7.894792077		63.40088496	0.132408561	8.441347481	6.732544611	7.461782301		63.31244002	0.105011783	3	0.165862796
531	10000	64.13461383	0.029129859	8.054249837	6.776812802	6.880937425		64.42307054	0.02087244	8.771627942	7.388646691	7.475225876		63.85070433	0.051356641	8.345964641	6.946903916	7.183467034		64.13612957	0.286186114	3	0.44621669
532	10000	63.68697645	0.110700763	6.581212185	5.43339294	6.083774485		63.83601677	0.109089736	6.980767509	5.802389695	6.427338596		64.19246617	0.135219884	6.996764117	5.817142012	6.640362844		63.90515313	0.259739947	3	0.406446013
533	10000	63.40779733	0.137377728	8.261542394	6.871522227	7.6859015		63.31863662	0.138232997	7.593416557	6.183355116	7.04103397		63.37160922	0.147419479	9.012605338	7.370240511	8.242868655		63.36601439	0.044842891	3	0.070768048
534	10000	63.33701542	0.11188731	6.578246496	5.532899852	6.190708547		63.60343531	0.131737109	6.813054835	5.682424227	6.458178332		62.61137267	0.10935583	7.348573786	6.206076546	6.854795503		63.18394113	0.513440231	3	0.81261191
535	10000	63.24304452	0.074595305	6.614975536	5.410759743	5.800065408		64.58039312	0.114153545	6.881201254	5.42331498	5.952637302		62.4301419	0.054832412	7.026545462	5.787371827	6.035062396		63.41785985	1.085732648	3	1.712029782
536	10000	63.3133305	0.103517671	6.99924263	5.738409952	6.327644392		63.57475768	0.093825282	8.133248634	6.916907881	7.41525123		63.50756133	0.137585554	7.625349317	6.304813584	7.131719543		63.46521651	0.135760291	3	0.213912909
537	10000	63.49231209	0.105274117	6.464852859	5.372457284	5.973257758		63.68698821	0.120221003	7.190275098	5.882926683	6.564876833		63.75065453	0.130289111	7.315893672	5.948379612	6.676678476		63.64331828	0.134593842	3	0.211481496
538	10000	62.92875221	0.103974699	6.466494036	5.216506408	5.783626767		63.56153644	0.108505755	6.786936106	5.49379536	6.11774425		63.10580965	0.105809661	6.921128884	5.485551981	6.048088869		63.19869943	0.326458811	3	0.516559381
539	10000	63.04865865	0.089032643	6.27425191	5.520189221	6.030116799		63.30474453	0.124369106	6.850089731	5.698071683	6.367296006		63.29606124	0.138860023	7.369764691	6.093715091	6.898130291		63.21648814	0.145409432	3	0.230018206
540	10000	63.8178311	0.089096517	7.730596049	6.41449177	6.882045583		64.72792334	0.114110106	8.323950032	6.947055571	7.536763053		64.09346659	0.111959439	7.538578328	6.045956226	6.652749409		64.21307368	0.466686581	3	0.726778138
541	10000	63.2938899	0.125700778	7.331461806	6.224450715	6.994578934		63.38181607	0.147798012	7.304374315	6.143003733	6.957845055		63.37565402	0.134902137	7.50735961	6.308652116	7.140083875		63.35045333	0.049082165	3	0.077477211
542	10000	63.85144326	0.104837561	6.464344867	5.17684398	5.71493484		63.99006586	0.115944676	6.985218783	5.553627767	6.189093298		63.41421628	0.117434126	7.21682573	5.862418496	6.498995329		63.75190847	0.30055127	3	0.471438858
543	10000	62.98601026	0.093657951	5.670131404	4.664385595	5.205599406		62.94800289	0.111837945	6.224947521	5.141618408	5.783483492		63.09539065	0.120886418	5.728823116	4.823081672	5.563540663		63.00980126	0.076519912	3	0.121441285
544	10000	63.79511933	0.09063443	6.346535208	5.091875454	5.550944151		63.85775645	0.103944298	7.200018788	5.716228389	6.299307813		63.74485359	0.095770495	6.80407235	5.36571227	5.862219268		63.79924312	0.05656428	3	0.088659798
545	10000	63.84197047	0.103634085	6.863462139	5.535867532	6.093881062		64.16042805	0.118354963	7.205383844	5.764827518	6.408783085		63.97021506	0.141023099	7.243409323	5.755796084	6.404784863		63.99087119	0.160230503	3	0.250395878
546	10000	64.09801321	0.107832442	6.826117852	5.660911146	6.23641279		63.67858354	0.117314522	7.291774359	6.010096707	6.637149223		64.13713878	0.123134934	6.930218441	5.762261431	6.43226491		63.97124518	0.254206267	3	0.39737583
547	10000	63.71248388	0.106662208	6.445827192	5.310785607	5.892345407		63.62353643	0.12182493	7.031777627	5.797984818	6.471318342		63.67740773	0.120167409	6.987328117	5.627722952	6.277593021		63.67114268	0.044803464	3	0.070366985
548	10000	63.90975974	0.112515198	8.021499449	6.419494085	6.9700223		63.90463365	0.112876207	7.830483033	6.187085646	6.759491082		63.83755305	0.105596883	8.281084994	6.391287096	6.928668585		63.88398215	0.040290384	3	0.063068053
549	10000	69.54789561	0.061511679	7.492992164	5.958775101	6.221727784		69.50971954	0.081351018	8.607440747	6.911449706	7.266468062		69.13507203	0.064995488	7.471276999	6.16191232	6.46176445		69.3975624	0.228123314	3	0.328719491
550	10000	63.75869926	0.119504894	8.929344144	7.127036648	7.749761298		63.61574246	0.127794831	9.009187443	7.22452795	7.91669752		63.82338182	0.12636871	8.273402188	6.504527843	7.175907753		63.73260785	0.106250164	3	0.166712406
551	10000	64.06851212	0.077216267	7.567769469	6.2341791	6.625994653		63.89568632	0.094981478	7.241671172	5.743761177	6.247702587		63.90082732	0.094639153	7.348925659	5.840530723	6.330317804		63.95500859	0.098330546	3	0.153749563
552	10000	63.59766851	0.082717963	6.386823937	5.117023498	5.530441517		63.66112937	0.105693804	6.491588944	5.257760825	5.790684701		63.6171092	0.101339455	6.741778314	5.235908833	5.735959972		63.62530236	0.032514089	3	0.051102451
553	10000	63.7181002	0.079837947	6.447693477	5.293049972	5.70015867		63.66438713	0.099359415	6.811078397	5.609823888	6.127270426		63.88951802	0.104540221	6.854277105	5.617336115	6.171878225		63.75733512	0.117581943	3	0.184421043
554	10000	63.79198081	0.086921581	5.802312057	4.832330023	5.298295068		63.43998574	0.098903101	6.03474963	5.024157402	5.578245195		63.9340471	0.113594395	6.202097996	5.156820086	5.774549516		63.72200455	0.254355392	3	0.399164141
555	10000	61.99342547	0.048007988	8.213423629	7.12945627	7.373560614		61.36797444	0.056876667	8.142582241	7.071503425	7.401963564		61.61981195	0.047298363	8.497051417	7.366362007	7.630376887		61.66040395	0.314695139	3	0.510368273
556	10000	64.114502	0.077360061	8.281534165	6.928185625	7.311206321		64.02692691	0.129136718	8.335153974	6.811469658	7.41341505		63.52151212	0.100928392	9.153036739	7.830996552	8.347052999		63.88764701	0.320091263	3	0.501022151
557	10000	63.16466598	0.101872019	6.776596986	5.795280368	6.37383849		64.16312462	0.137703145	6.916328914	5.876646653	6.65941111		62.88498295	0.093643372	7.610391142	6.518635199	7.074954532		63.40425785	0.67191125	3	1.059725754
558	10000	63.17794568	0.120316343	7.146531901	5.745369775	6.42393297		62.6844932	0.111880775	7.118084223	5.889116627	6.504138897		63.22988699	0.106567528	7.094378828	5.737518978	6.297712927		63.03077529	0.30101153	3	0.477562791
559	10000	62.8783011	0.098162605	6.423614757	5.302892174	5.911262605		62.69247338	0.109995206	6.337599069	5.292617769	5.928022607		63.12039819	0.111397271	6.696506106	5.446747435	6.064626332		62.89705755	0.214578105	3	0.34115762
560	10000	63.78262685	0.136637727	8.597013871	7.121973621	7.880360909		63.57612512	0.135455857	8.165806907	6.654077928	7.443511658		63.78395966	0.152107309	8.510142494	7.025282467	7.898857839		63.71423721	0.119610433	3	0.187729523
561	10000	64.15361367	0.072195486	6.22238409	4.962071041	5.331410937		64.19836658	0.096758071	6.565896013	5.242514134	5.758595062		64.03703197	0.097623429	6.759892328	5.275496524	5.800465204		64.12967074	0.08328963	3	0.129876902
562	10000	62.3529294	0.087566581	7.356177115	6.009926641	6.518040248		62.6792094	0.102090528	7.832658989	6.420333743	6.919653157		64.29973235	0.059452106	7.624033182	6.153482593	6.63510254		63.11062372	1.042640477	3	1.652083937
563	10000	63.15800574	0.080455927	6.023446503	5.01631647	5.439313352		63.1779915	0.08455388	5.904415519	4.878189919	5.333014615		63.27693477	0.093443096	5.717907297	4.907460484	5.457063228		63.20431067	0.063683222	3	0.100757719
564	10000	61.60903683	-0.04831299	8.634119687	7.060639826	7.057318767		61.6844169	-0.051225633	9.508723389	7.717449783	7.691802896								61.64672687	0.053301756	3	0.086463238
565	100	63.36800188	0.110461764	6.275460038	5.137940683	5.754219217		63.55716803	0.100016389	6.470116429	5.406101441	5.938935013		63.95719958	0.1126313	6.615184354	5.229468067	5.824951744		63.62745649	0.30082193	3	0.472786351
566	10000	63.83937794	0.137201657	8.542111289	7.086458359	7.862676058		63.34447102	0.132580817	8.847320364	7.312675311	8.085135822		63.25355338	0.134017359	7.929276807	6.51065089	7.299946425		63.47913411	0.315274826	3	0.496658989
567	10000	63.64399046	0.101078942	7.288980445	5.88061327	6.414771906		63.64633984	0.118138513	7.761495595	6.198289598	6.849892544		64.02691925	0.119416934	7.620894659	5.913324161	6.520666638		63.77241652	0.220408962	3	0.345618017
568	10000	63.6872292	0.085768393	7.035317909	5.489860673	5.939011528		63.71970472	0.09771643	6.974834839	5.448656153	5.965517961		63.80054172	0.094328318	7.082652858	5.318176361	5.786892466		63.73582521	0.058350957	3	0.09155127
569	10000	61.99753989	0.039543111	7.998694777	6.888543908	7.081403095		63.45711477	0.083455791	7.556399855	6.171326946	6.638145863		58.96260477	0.023320409	8.529468175	7.750684802	7.851729499		61.47241981	2.292807965	3	3.729815699
570	10000	62.97651343	0.108142673	6.965086923	5.65537339	6.273428157		63.26125263	0.101764061	7.08300666	5.725358961	6.261576793		63.6679411	0.160653272	7.558719076	6.218499463	7.093029956		63.30190239	0.347501595	3	0.548959166
571	10000	63.98523752	0.077743185	6.544426844	5.328639047	5.725830674		63.35086666	0.094271636	7.068459205	5.853393275	6.396623345		63.92401715	0.110094838	7.023631239	5.856394255	6.42790101		63.75337378	0.349922804	3	0.548869468
572	10000	63.21658973	0.122915381	7.228098502	6.014479591	6.70386846		63.24655074	0.147414297	7.671113243	6.274687424	7.053696576		63.23163934	0.144013255	7.83591041	6.545801777	7.387340039		63.23159327	0.014980555	3	0.023691567
573	10000	63.01373264	0.095808633	6.27760907	5.208232992	5.767601737		62.83375591	0.101653858	6.2385601	5.123472901	5.727915166		63.15953781	0.115777954	5.777080535	4.929370345	5.657151622		63.00234212	0.163189366	3	0.25902111
574	10000	63.79760962	0.092781146	6.819898295	5.423918138	5.907544188		63.94675412	0.099835142	7.084273585	5.578230154	6.127402311		64.16079722	0.102642552	7.392808505	5.720054936	6.238946832		63.96838699	0.182557645	3	0.285387288
575	10000	63.05862677	0.088638875	7.983660002	6.461909626	6.924424783		62.83542174	0.116523818	7.751989207	6.20942042	6.858117702		62.45613364	0.121330291	8.248595958	6.652316937	7.322380996		62.78339405	0.304597524	3	0.485156192
576	10000	63.838057	0.116210766	6.980998179	5.673577133	6.304064541		63.67150029	0.129471284	7.409182009	6.076991753	6.750440559		63.8472541	0.125696286	7.649118298	6.021255795	6.686302243		63.7856038	0.09892348	3	0.155087472
577	10000	62.91914341	0.116406863	6.603410629	5.492175508	6.123373593		63.09773095	0.130998952	6.588398464	5.348954169	6.054813184		63.13989154	0.151565371	6.753568078	5.579337563	6.43003524		63.0522553	0.117189846	3	0.185861466
578	10000	63.93436604	0.088976123	6.285019487	4.913747083	5.375424761		63.7786436	0.109513911	6.581808558	5.235849161	5.833047181		63.78447319	0.098250145	7.131896422	5.394935158	5.884561089		63.83249428	0.088271672	3	0.138286421
579	10000	64.07659583	0.090450083	7.150330821	5.871552474	6.347548667		63.78399533	0.097802934	7.137365345	5.829162277	6.372133917		64.15893289	0.118548567	6.931734226	5.525520649	6.152775891		64.00650802	0.197050169	3	0.307859583
580	10000	63.67214036	0.110376258	7.215325328	5.841915165	6.458024313		63.74957537	0.128423344	7.687114371	6.152631668	6.861410632		63.64680768	0.133114285	7.608648517	6.1370308	6.853295736		63.6895078	0.053539897	3	0.08406392
581	10000	63.7019311	0.099402457	7.997471494	6.507069731	7.06585024		63.75711042	0.12227854	7.606375944	6.09042006	6.776567259		63.85635649	0.12284325	7.664320558	5.999913795	6.688713129		63.77179934	0.078253588	3	0.122708766
582	10000	63.51971883	0.086227707	5.107263223	4.21844604	4.71132492		62.50173584	0.088017249	5.593690222	4.762264243	5.281387346		63.60540583	0.110721617	5.526809007	4.537951289	5.180560955		63.2089535	0.61396513	3	0.971326206
583	10000	63.46043595	0.113970168	7.609123542	6.170843577	6.732752101		62.92570324	0.114694854	7.587086475	6.076598122	6.661952943		62.83460172	0.110916827	7.89770358	6.27226374	6.843944198		63.0735803	0.338109214	3	0.536055211
584	10000	63.81664965	0.120875764	4.869611795	4.102267037	4.786908218		63.72214137	0.121885461	5.377435081	4.377561698	5.078853103		63.81162626	0.144304361	5.419879564	4.527583505	5.360061343		63.78347242	0.053173608	3	0.083365809
585	10000	63.24174568	0.112840273	7.639334145	6.106501456	6.718801234		63.36530292	0.11864942	7.884088032	6.228514293	6.892292593		63.53705297	0.117373927	7.940857882	6.194558931	6.840298939		63.38136719	0.148307603	3	0.233992433
586	10000	63.86348255	0.092743473	6.869626276	5.615670685	6.100602761		63.74892706	0.103452378	7.281444587	5.965663388	6.505288448		63.66712983	0.108525146	7.194184896	5.785918977	6.370469866		63.75984648	0.098630743	3	0.154690998
587	10000	64.11121815	0.112415386	5.470036626	4.865575738	5.472601547		63.9305457	0.116853017	5.536016079	4.919503673	5.589682346		64.01683288	0.133569047	5.983519622	5.292685883	6.031566277		64.01953224	0.090366471	3	0.141154531
588	10000	63.96348412	0.080995673	5.256424372	4.324754878	4.774257101		63.58262217	0.085301675	5.340834043	4.44586146	4.93174114		64.12215697	0.094230752	4.962642263	4.149375876	4.679685213		63.88942109	0.277287666	3	0.434011862
589	10000	63.44434831	0.109802566	7.105747679	5.685171196	6.261156058		63.49770204	0.136086159	7.225924386	5.740432464	6.48968559		63.5596456	0.15232857	7.652014353	6.077160063	6.918260605		63.50056532	0.05770195	3	0.090868404
590	10000	63.1348037	0.054406463	5.793042702	4.427128479	4.692239188		63.2728999	0.063569218	6.209656728	4.786944469	5.093272467		63.31630845	0.067637736	6.664924328	4.781912643	5.095406197		63.24133735	0.094779426	3	0.149869422
591	10000	63.20842827	0.09120993	7.021581089	5.757144265	6.245379651		63.48625342	0.100481781	7.305795975	5.948390827	6.495493274		63.43158156	0.126288902	7.403990799	5.960085757	6.583862655		63.37542109	0.147180852	3	0.232236488
592	10000	63.90017249	0.102386858	6.705434233	5.46317234	6.011330955		63.69507893	0.104713121	7.355645362	6.045336086	6.625007651		63.86782732	0.126115575	7.123495088	5.613795378	6.269797439		63.82102625	0.11026603	3	0.172773828
593	10000	64.13649398	0.103597075	6.32282731	5.102665333	5.683323956		64.08897521	0.112016338	6.584645539	5.313472964	5.909409569		63.87929249	0.099497216	6.900462787	5.390903561	5.911718807		64.03492056	0.136856055	3	0.213720973
594	10000	62.53415546	-0.032248453	9.701392327	7.806478719	7.804690218		62.73927268	-0.032126449	10.55957164	8.482694484	8.480043677		64.77609984	-0.014553952	10.63635766	8.178795201	8.183187939		63.34984266	1.239425437	3	1.956477531
595	10000	63.8483327	0.102339626	6.464963562	5.30346528	5.851881119		63.90755507	0.119124568	6.646231365	5.381439839	6.032432548		63.98097275	0.107017992	6.758299983	5.304141239	5.850151034		63.91228684	0.066446506	3	0.103965152
596	10000	64.21052496	0.073806136	6.446858674	5.099513561	5.480101349		64.22327657	0.082362581	7.024601181	5.399894527	5.788527016		64.5532504	0.093191738	6.528543497	4.914997494	5.34982763		64.32901731	0.194296191	3	0.302035068
597	10000	62.97601824	0.086529701	7.291307392	6.115585719	6.599462892		63.54312836	0.102787377	7.278442925	5.910030623	6.463242204		61.76512409	0.057732401	7.62711388	6.49714989	6.849426729		62.76142357	0.908219661	3	1.447098568
598	10000	63.68411066	0.095810849	7.44504647	5.972649782	6.456562833		63.69146696	0.115621695	7.099864278	5.665288645	6.293822177		63.69148765	0.106585794	7.207277487	5.546653182	6.108917182		63.68902176	0.004253146	3	0.006677989
599	10000	63.68346813	0.099190346	7.169469012	5.926640264	6.461887667		63.60074303	0.124285483	6.953298321	5.722693546	6.439276962		63.55772949	0.111846463	7.235358126	6.000856295	6.683576924		63.61398022	0.063905937	3	0.10045895
600	10000	61.391924	0.05279286	7.49217368	6.549303071	6.795379625		63.49138876	0.128760622	7.342084929	6.038178163	6.751885948		59.14516659	0.017561498	8.195015903	7.388739589	7.470221853		61.34282645	2.173527022	3	3.543245637
601	10000	62.7405857	0.079252737	6.80639533	5.25802653	5.666154303		62.22876207	0.092923191	5.89241964	4.736328156	5.2634843		62.52613602	0.095928236	6.32240924	5.165072425	5.698463302		62.4984946	0.257028976	3	0.411256267
602	10000	63.28504012	0.126597209	7.283332626	6.06674826	6.73792997		62.80532005	0.122175095	7.195838562	5.93334718	6.684063472		63.57326858	0.162114928	7.350579319	5.986053287	6.83021853		63.22120958	0.387932969	3	0.613612064
603	10000	63.14268147	0.129982181	7.137020391	5.979493311	6.642511264		63.15727485	0.134755052	7.443487754	6.163040193	6.916619181		63.62580395	0.148652358	7.960026565	6.587276481	7.420549938		63.30858676	0.274815029	3	0.43408808
604	10000	63.76269493	0.119188875	6.951466339	5.779190634	6.428013367		63.84017463	0.138826582	7.241505695	5.912571001	6.671981276		63.52419283	0.129395751	7.209804664	6.01499003	6.746834758		63.7090208	0.164687005	3	0.258498723
605	10000	63.36603668	0.059185301	2.560471908	2.379786741	2.857203301		63.13768303	0.067528257	2.574028953	2.419840035	3.000629761		63.36673239	0.063681206	2.643413589	2.460277528	3.014242281		63.2901507	0.132041335	3	0.208628568
606	10000	63.25277374	0.073968121	6.487845668	5.352899073	5.720756991		64.0036693	0.112103648	6.842590622	5.410618952	5.937476532		61.59859793	0.030536448	6.763741963	5.714150234	5.869968781		62.95168032	1.230481614	3	1.954644591
607	10000	62.04789916	0.093384781	8.068334842	6.901920016	7.430429283		63.17980089	0.132248914	8.297012133	6.87888857	7.660597812		63.27492992	0.13642678	8.150401247	6.855271219	7.678823972		62.83420999	0.682624292	3	1.086389551
608	10000	63.08065982	0.127429594	7.412854424	6.16602719	6.881959044		63.09031531	0.138608073	7.614977425	6.367669873	7.145257131		63.23027067	0.152376514	7.811925676	6.546037507	7.390036839		63.1337486	0.083729863	3	0.132622986
609	10000	63.25739037	0.089382203	6.945728306	5.848698249	6.348654138		62.94275756	0.096877429	7.615751084	6.401379779	6.95508285		63.00883035	0.114086113	6.532291788	5.724677108	6.426369508		63.06965943	0.165902333	3	0.263046185
610	10000	63.70434561	0.108290323	7.548001202	6.168044402	6.774075099		63.65124265	0.131531122	8.04505494	6.442819059	7.192527455		62.07919499	0.103914471	8.327126352	6.828751105	7.476185777		63.14492775	0.923333477	3	1.462244887
611	10000	63.71887005	0.11631258	6.964067957	5.682594554	6.3146699		63.57160637	0.133555625	7.408504666	6.020304724	6.74114598		63.80817243	0.133954573	7.553584844	6.252250912	7.085318971		63.69954962	0.119460596	3	0.187537584
612	10000	63.90542558	0.108120078	5.800494112	4.806132055	5.417372257		63.96234001	0.118678568	6.004587439	4.8257163	5.489430009		64.20969043	0.110142321	6.262264212	5.015946184	5.615446822		64.02581867	0.16176041	3	0.252648719
613	10000	63.40293841	0.153867455	6.594149887	5.434493054	6.285061689		63.39017729	0.144428564	6.909377374	5.769431202	6.595409244		63.59375261	0.150510051	6.801988888	5.579944405	6.417959026		63.46228944	0.114029102	3	0.179680095
614	10000																			#DIV/0!	#DIV/0!	3
615	10000							63.7528912	0.157158212	7.898967943	6.63236515	7.506972565		63.50650326	0.145923829	7.356034	6.243888809	7.123891987		63.62969723	0.174222583	3	0.273807029
616	10000	64.36059715	0.09352115	6.387699497	5.091574838	5.588041703		64.15557252	0.10023708	6.827972887	5.422397562	5.93805962		64.29846926	0.109509466	7.080358473	5.405584239	5.951775977		64.27154631	0.105130439	3	0.163572289
617	10000	63.16689714	0.055998269	7.020761409	5.568119381	5.813359294		63.94127049	0.069235525	7.637457444	5.950514766	6.287222435		62.09752263	0.037434119	7.911217689	6.649937349	6.832217551		63.06856342	0.925798943	3	1.467924577
618	10000	64.07240946	0.104870512	6.78169556	5.471502256	6.023266464		63.86775461	0.122867668	6.878631812	5.412091743	6.058171873		63.97868058	0.133851696	7.006580461	5.460765913	6.140987617		63.97294821	0.102447775	3	0.160142338
619	10000	64.11952757	0.125420162	5.813996019	4.651275343	5.379950958		63.6314111	0.137068727	6.380370624	5.011096876	5.742372653		64.08883595	0.141677749	5.936637113	4.774741063	5.634043792		63.94659154	0.273385308	3	0.427521313
620	10000	64.10970403	0.103413799	5.89043539	4.666268793	5.22285498		64.1509917	0.115615654	6.25175841	4.924001398	5.5651501		64.10979908	0.114047987	6.64380858	5.120483827	5.727896007		64.12349827	0.023810057	3	0.037131563
621	10000	63.66396121	0.091036262	6.51012948	5.33868929	5.802372322		63.86165324	0.111868047	6.77830983	5.510884288	6.070424845		63.93834066	0.109135051	6.676446068	5.458576929	6.02858548		63.82131837	0.141566938	3	0.221817634
622	5000	63.65451796	0.082147896	5.267181545	4.301255461	4.747882724		63.73730711	0.086827952	5.604006681	4.547096963	5.026009029		63.65100508	0.095668605	5.480670052	4.57929975	5.115229115		63.68094338	0.04884401	3	0.076701141
623	10000	60.59315277	-0.005636721	7.296230793	6.197744397	6.20674664		60.25840258	0.004325537	7.720811381	6.475036627	6.497639891		60.42558412	-0.004687268	7.492002619	6.15819448	6.164614442		60.42571316	0.167375133	3	0.276993227
624	10000	61.73583235	0.030404317	7.71372554	6.772641404	6.901236262		53.01501077	-0.012242929	8.258715126	7.774193751	7.783804793		60.69556769	-0.009811603	8.193344453	7.103359173	7.106817225		58.48213694	4.763154314	3	8.144631102
625	10000	63.79862233	0.123214881	8.624776195	7.098190373	7.784088846		63.59737394	0.157913321	8.883146812	7.302025868	8.135756138		63.8669024	0.145746532	8.317842405	6.810620126	7.653250786		63.75429955	0.140124156	3	0.219787774
626	10000	63.68071941	0.098501987	7.244040349	5.767618891	6.294204177		63.53724628	0.122261197	7.559485079	6.028047632	6.70235189		63.61773658	0.125163917	7.406839184	5.909879826	6.598047914		63.61190076	0.071914379	3	0.113051768
627	10000	63.18032259	0.07753293	6.223248634	5.197772487	5.600805136		64.05326515	0.10671469	6.450292207	5.101931058	5.693427271		61.11599315	0.037469773	6.689597142	5.77470254	5.962537777		62.78319363	1.508368408	3	2.402503475
628	10000	63.18376191	0.111760134	7.578493261	6.219411552	6.858452641		63.22301505	0.153967684	7.560290753	6.290738499	7.115618961		62.8899872	0.112935629	7.636376213	6.273221172	6.86007983		63.09892139	0.182003637	3	0.288441756
629	10000	62.88439281	0.130581954	6.946161754	5.952082156	6.721689395		62.94411136	0.140169925	6.670995716	5.571900229	6.40561327		63.20387792	0.138597991	7.063104046	5.896983565	6.682694289		63.01079403	0.169860586	3	0.26957379
630	10000	63.94476153	0.076443338	6.241371791	5.134838938	5.527779731		63.87408662	0.106942494	6.883466037	5.563664522	6.117793779		64.39275148	0.108076059	6.781516554	5.498836645	6.086974216		64.07053321	0.281277789	3	0.439012718
631	10000	63.95179921	0.099920921	5.751055105	4.85618775	5.403361583		63.79996707	0.105439031	5.814612103	4.866133313	5.446503278		64.44768677	0.119028679	5.706581316	5.002126684	5.664978488		64.06648435	0.338747273	3	0.528743346
632	10000	63.82516592	0.07646797	6.635308451	5.217905051	5.600572962		63.97784693	0.098636168	6.927800864	5.404660621	5.897527513		64.04368389	0.10017986	7.030916358	5.37283517	5.868901861		63.94889891	0.112098241	3	0.175293465
633	10000	63.70166705	0.094664213	5.929257292	5.009620841	5.531716709		63.83800213	0.115915551	6.434473748	5.479413427	6.098785622		63.67561045	0.122837611	6.283668701	5.263434888	5.941915688		63.73842655	0.087213587	3	0.136830468
634	10000	62.37310567	0.077724985	9.069387691	8.35440216	8.831280995		62.56021503	0.105104922	8.68307964	7.842627716	8.450727		63.11767342	0.134232747	8.982193006	8.104712855	8.987465059		62.68366471	0.387330803	3	0.617913462
635	10000	64.05895394	0.077475744	6.170738926	4.757613294	5.153167564		64.00909676	0.09403005	6.499350842	5.054085431	5.555267037		64.12298761	0.09167888	6.767735744	4.984067335	5.433679693		64.06367944	0.057092288	3	0.089118028
636	10000	63.78790257	0.088027487	6.671745868	5.198396177	5.650309963		63.89180613	0.093851815	6.668463381	5.116537125	5.615364484		63.90408705	0.091549258	7.012328516	5.209462149	5.681485474		63.86126525	0.063829985	3	0.099951019
637	10000	64.52847099	0.02969831	7.599454063	6.328995391	6.483259616		65.26932428	0.061515955	7.433468511	6.190435362	6.403811691		64.31578405	0.021335936	7.581065551	6.416149808	6.505787916		64.70452644	0.500556073	3	0.773602869
638	10000	62.49892447	0.090311806	6.858446679	5.856163607	6.434007648		62.23615791	0.104677952	6.970191014	5.995080606	6.660675956		62.15428373	0.054070597	7.79208383	6.663667323	6.99173705		62.29645537	0.180058735	3	0.289035282
639	10000	62.91628528	0.094639664	6.795975937	5.709494556	6.344561381		63.28929378	0.126517231	6.408452775	5.366639069	6.09064732		63.4276709	0.147320137	7.670800261	6.36813609	7.187847993		63.21108332	0.26451176	3	0.418457882
640	10000	63.15401078	0.076649935	6.298546027	5.284585659	5.684871227		63.71762476	0.107924446	7.120078588	5.738719477	6.33128978		61.72946733	0.042844427	6.907649276	5.931899622	6.160097865		62.86703429	1.024675132	3	1.629908495
641	10000	62.78650895	0.014153891	7.312613932	6.000808675	6.056391284		62.85278995	0.01360557	7.837193489	6.388799613	6.444293602		63.20292504	0.00410936	8.128021147	6.231871934	6.260300595		62.94740798	0.223752138	3	0.355458859
642	10000	63.45848601	0.129960547	7.387549551	6.164937968	6.878363574		63.2848017	0.135216517	7.58168991	6.301973943	7.075569164		63.50762541	0.146771205	7.687563366	6.415376087	7.213295043		63.41697104	0.117069298	3	0.184602474
643	10000	63.93017147	0.09603498	6.978462292	5.690226478	6.255747459		63.86996241	0.119314534	7.206366608	5.842894414	6.460613794		64.48864819	0.124756752	7.449170995	6.004911716	6.645985647		64.09626069	0.341148423	3	0.532243877
644	10000	63.05289209	0.10185483	7.186841387	6.138277351	6.650626678		63.61250488	0.126948831	7.506998785	6.154416906	6.843018892		59.85291199	0.022157412	8.671238476	7.832561206	7.934169085		62.17276965	2.028446771	3	3.262596764
645	10000	62.8775484	0.081473314	8.025029071	6.749982026	7.159182958		63.48130807	0.118529738	8.40229552	6.813742322	7.500125043		61.63458466	0.040399068	8.552262237	7.315081574	7.516639444		62.66448038	0.941618463	3	1.502635078
646	10000	63.56507127	0.085148033	6.963828998	5.482840108	5.934858302		63.30824809	0.091622082	7.011140432	5.527314533	6.016752561		64.31420837	0.075381853	7.111448261	5.573559117	6.074876771		63.72917591	0.522672721	3	0.820146681
647	10000	63.60118626	0.092957664	6.19186274	5.143993646	5.673503025		59.07003972	0.016052228	6.825004543	6.375125614	6.455638495		63.42276333	0.109670943	5.886627859	4.981819559	5.638773547		62.03132977	2.566103617	3	4.136786406
648	10000	69.19464569	0.043337452	6.521470527	5.150361723	5.325924183		65.65922177	0.116865637	6.586238705	5.116850892	5.618748242		69.40047459	0.061517626	6.709178433	5.003159483	5.236948825		68.08478068	2.10311517	3	3.088965183
649	10000	63.81218207	0.135134657	7.304842403	5.78036861	6.450951431		63.58468582	0.139890157	7.504881627	5.912021845	6.645555515		63.82649342	0.157462031	7.671751106	6.134092788	7.002182661		63.74112044	0.135665197	3	0.212837797
650	10000	63.90978376	0.120375732	6.850336413	5.556296136	6.208629882		63.25713071	0.117922817	7.219201904	5.878729817	6.537506551		64.00684616	0.118170928	7.30398348	5.859765703	6.597016281		63.72458688	0.40772752	3	0.639827639
651	10000	63.72700925	0.10874578	6.493982117	5.485504109	6.112907325		63.53983611	0.114841692	6.495570513	5.507903136	6.1572037		63.88451323	0.13985691	5.97553687	5.186586624	6.045796839		63.71711953	0.172551251	3	0.270808305
652	10000	63.910387	0.06291355	5.943914063	4.989763032	5.290398753		55.80566643	0.009032808	6.464819663	6.444700052	6.589604598		64.02812832	0.042876506	7.010188111	5.914391463	6.107044579		61.24806058	4.713619242	3	7.695948568
653	10000	63.60219328	0.118353621	6.937732245	5.652078021	6.316832063		63.63578942	0.132287993	6.772791494	5.435338886	6.167615372		63.71391407	0.135483053	7.358627921	6.035075331	6.735518225		63.65063225	0.057320292	3	0.090054552
654	10000	63.53124197	0.116031551	7.14807704	5.998296845	6.654146904		63.59375461	0.15323741	8.443884357	6.917654371	7.791688445		63.91973529	0.150814044	8.515523984	6.97294357	7.762508871		63.68157729	0.208605805	3	0.32757638
655	10000	63.30207991	0.120741242	6.856210095	5.474852242	6.113953236		63.25666198	0.126122641	6.780383838	5.501748015	6.167358599		63.41152893	0.158528895	7.411817702	6.017574523	6.901867983		63.32342361	0.079609093	3	0.125718239
656	10000	64.34430672	0.088916069	6.536517041	5.250073385	5.745511718		64.34808964	0.130294413	6.851084268	5.417935705	6.019782216		64.25914483	0.105847982	6.674255234	5.225856642	5.765719588		64.3171804	0.050295852	3	0.078199716
657	10000	63.82633591	0.106423186	6.584912639	5.295049936	5.858319192		63.81300437	0.119533774	7.119259007	5.682531493	6.323564384		64.00065246	0.123776789	7.305857404	5.7542707	6.40803165		63.87999758	0.104702589	3	0.163905123
658	10000	63.72835617	0.085295081	7.217070027	5.837240696	6.322152962		63.80345798	0.103955204	7.640868872	6.11364129	6.684028136		64.0398647	0.108044301	7.464751473	5.813659616	6.355262825		63.85722628	0.162565875	3	0.2545771
659	10000	63.03690391	0.08652485	6.945502769	5.764279997	6.210951879		62.960888	0.09371616	7.131091226	5.872173952	6.378589258		63.1240961	0.100874131	7.320137487	6.017751696	6.578062548		63.04062933	0.081667804	3	0.129547888
660	10000	63.76323396	0.10194161	5.981984959	5.094732106	5.68201849		63.65144352	0.114481699	6.345500956	5.37944264	6.023949159		64.03545749	0.129807739	5.720048207	4.976042448	5.757264148		63.81671166	0.197513495	3	0.309501211
661	10000	63.87720188	0.107250286	7.111280061	5.623869909	6.184216887		63.53825973	0.116520075	7.207183278	5.687295331	6.317706924		63.71439243	0.114500287	7.396408023	5.8418016	6.469682948		63.70995135	0.169514712	3	0.266072581
662	10000	63.52755698	0.007371733	8.550084581	6.501597543	6.544897986		64.26318848	0.017278349	8.952209062	6.7159132	6.771803488		63.89964422	0.02424138	8.768958559	6.660134626	6.751324274		63.89679656	0.367824013	3	0.575653292
663	10000	64.056008	0.089861508	6.191143371	5.036300038	5.508714102		63.71460966	0.091968268	6.888625285	5.766409433	6.246379845		64.00656439	0.107164759	6.306959897	5.237422336	5.804326055		63.92572735	0.184497094	3	0.288611647
664	10000	63.32225846	0.108113621	6.791852685	5.599918208	6.223329917		63.08003073	0.124434614	7.33811088	6.173037111	6.856675736		63.34735949	0.130596641	7.403622481	6.136737054	6.85457013		63.24988289	0.147630735	3	0.233408709
665	10000	63.95503649	0.090514103	6.702844099	5.479176122	5.955598933		63.97787771	0.121309567	7.108706115	5.7580172	6.379944298		64.09690208	0.150209461	7.208316873	5.790652134	6.525106078		64.00993876	0.076173446	3	0.11900253
666	10000	61.75851567	0.039685031	7.079383841	6.079805474	6.264256472		63.88004404	0.110282706	7.714374033	6.197792124	6.794922234		58.64441747	0.002839083	7.818821613	6.999061001	7.042546563		61.42765906	2.633447542	3	4.2870713
667	10000	63.04612657	0.098300611	7.081985753	5.900212373	6.465409105		63.15051457	0.108937635	6.631929953	5.415900522	6.047171959		62.76000458	0.103053329	6.279924051	5.307944511	5.934046002		62.98554857	0.202180075	3	0.320994386
668	10000	63.81742901	0.110429348	6.661485488	5.374452129	5.895421642		63.67225153	0.093579203	6.813211007	5.367321068	5.856277716		63.5211501	0.10951771	6.660193244	5.148388355	5.692949902		63.67027688	0.148149328	3	0.232682085
669	10000	63.35025737	0.130476975	6.668627112	5.659316074	6.457154754		63.2582956	0.138815997	6.836593939	5.778735134	6.63032219		63.33194541	0.147932452	7.078011873	6.03640019	6.970704625		63.31349946	0.048676806	3	0.076882192
670	10000	63.35679627	0.131265259	7.178834953	5.951865311	6.734155713		63.30443301	0.139683269	7.499565937	6.127371209	6.948258971		63.4309648	0.147284751	7.609620561	6.296961028	7.184424364		63.3640647	0.063578266	3	0.100338048
671	10000	63.48183708	0.108326026	6.722961248	5.515906557	6.110053585		63.30232214	0.130510575	6.797151029	5.500453617	6.216861413		63.68116166	0.133139563	7.259111614	6.047667174	6.765346076		63.48844029	0.189506057	3	0.298489073
672	10000	64.04035042	0.121337994	7.237099529	5.860770584	6.474550839		64.09087441	0.12342624	7.775151408	6.272523258	6.919046276		64.02516079	0.14115695	7.703111398	6.101945952	6.781051754		64.05212854	0.034403676	3	0.053711995
673	10000	63.9519632	0.078131324	6.280432758	4.847580198	5.258802334		64.02218084	0.084326129	6.590340268	5.032035311	5.474080222		63.79492143	0.090729604	6.920715093	5.218786974	5.690391635		63.92302183	0.116361128	3	0.182033209
674	10000	63.50955903	0.115989843	5.620378894	4.949544963	5.651519037		63.85294395	0.132493941	6.827745173	5.661994696	6.336371192		63.05726762	0.119267512	6.383498422	5.505387959	6.272821666		63.47325687	0.399078424	3	0.628734752
675	10000	64.25966599	0.104311052	5.988802848	4.898383378	5.457758727		63.83567902	0.112117613	6.474286654	5.259151306	5.884362414		64.03012507	0.140076797	6.546018549	5.507363526	6.294654136		64.04182336	0.212235426	3	0.331401286
676	10000	64.08101774	0.091661468	6.632291708	5.280422823	5.757175008		64.01334507	0.098419516	6.78703222	5.303953785	5.818134304		64.09318109	0.104250542	7.032914603	5.446555039	5.981557088		64.06251463	0.0430142	3	0.067144102
677	10000	64.02256795	0.096397006	6.845772029	5.479017609	5.997942684		63.76600421	0.109844385	7.024554044	5.635778618	6.238601864		64.04511185	0.115585607	7.190689459	5.678484798	6.266906746		63.94456133	0.155045292	3	0.242468301
678	10000	63.69013386	0.114629415	6.759224529	5.520468985	6.138842656		63.53626693	0.138078048	7.280552975	5.984786638	6.666541287		63.69053592	0.124714675	7.377387608	6.064060038	6.746387386		63.6389789	0.088951405	3	0.139775035
679	10000	63.93870139	0.102211703	6.76763348	5.465779057	6.021969827		63.9379742	0.111583996	7.189242793	5.796092397	6.358634588		64.30176036	0.120077416	7.390895315	5.846290178	6.437815041		64.05947865	0.209822431	3	0.327543145
680	10000	64.0545639	0.110839152	7.055996234	5.691581023	6.212668581		64.39082454	0.112625741	7.303564313	5.74404291	6.412769257		63.65634519	0.105944237	7.580388042	5.920346427	6.490664215		64.03391121	0.367674967	3	0.574187895
681	10000	63.91830984	0.089802983	6.574599067	5.250830904	5.778214948		63.41157429	0.12006036	6.678620144	5.230731242	5.872400339		64.04964865	0.127254445	6.96484561	5.475677383	6.07183544		63.7931776	0.33693958	3	0.528174944
682	10000	63.15362883	0.113734128	6.673044937	5.564560092	6.231511087		63.46313204	0.115945339	6.475057807	5.484949415	6.16621		63.38696306	0.125772395	6.893164259	5.769930115	6.563003487		63.33457464	0.161265213	3	0.254624293
683	10000	64.18668894	0.094123043	6.51142206	5.2329858	5.719957423		64.19739592	0.093887191	6.679739656	5.315704332	5.795580144		64.15355458	0.106783715	7.387786926	5.844067471	6.389291847		64.17921315	0.022856758	3	0.035613958
684	10000	64.1760538	0.080218055	4.221792659	3.050622766	3.516334542		64.12992842	0.103985403	4.231974838	3.078065023	3.757985411		64.17219369	0.102868549	3.944987406	2.894548553	3.594068132		64.15939197	0.025589074	3	0.039883598
685	10000	63.23497552	0.091695574	6.382543447	5.20381705	5.686997506		63.48811445	0.11933325	6.884605077	5.573583575	6.251375969		63.59834422	0.105701759	7.107474976	5.517825273	6.066791877		63.44047806	0.186309209	3	0.293675607
686	10000	63.82112352	0.083871274	5.023676793	4.20276938	4.666181248		63.31788979	0.079855659	5.470330007	4.641929455	5.081323598		63.78904042	0.10219161	5.363795539	4.511229816	5.093882383		63.64268458	0.281737591	3	0.442686529
687	10000	64.28665736	0.096691207	6.504972702	5.280837306	5.787782759		64.14438063	0.112019804	6.795946863	5.54437111	6.117205832		64.36665945	0.117361907	6.63776595	5.442225164	6.070904822		64.26589915	0.112583948	3	0.175184584
688	10000	63.80100549	0.036857055	7.998783364	6.357646301	6.514178556		63.48582837	0.061721243	7.666309904	6.231301562	6.508923952		63.85473666	0.045061275	8.783523666	7.088452542	7.275169001		63.71385684	0.199297506	3	0.312800882
689	10000	63.60000302	0.092471747	6.950007016	5.481751976	5.964295312		63.79081238	0.112380827	6.911967041	5.45245194	6.036519906		63.83553096	0.098249958	7.152686846	5.470502247	5.96380188		63.74211545	0.125087549	3	0.196240034
690	10000	63.12607384	0.052114058	7.282849973	5.754657824	6.014361066		63.55326891	0.067035176	7.622208251	6.017668402	6.330167477		62.97567193	0.075186519	7.625956529	5.953295984	6.349744337		63.21833823	0.2996483	3	0.473989524
691	10000	62.84308543	0.10862112	6.392291446	5.273459101	5.886198983		62.78783047	0.113064201	6.767672423	5.624075595	6.251706248		62.97861415	0.105891038	7.146008999	6.056347873	6.664485325		62.86984335	0.098166148	3	0.156141868
692	10000	62.46783759	0.107535091	8.183158683	6.851903592	7.444709648		63.50625615	0.149304457	8.03171488	6.599493554	7.448988277		61.27357686	0.054798853	9.167869708	7.860408489	8.155659284		62.4158902	1.117245766	3	1.790002133
693	1000	64.22934528	0.107091578	6.563324139	5.323830039	5.909662538		64.15861345	0.111771525	6.393440249	5.102348584	5.727128144		64.34265205	0.115078273	7.195029808	5.587831949	6.15710273		64.24353693	0.092836438	3	0.144507046
694	10000	63.84444643	0.109505791	6.444048849	5.372446939	5.972470268		64.01198625	0.129064635	6.932452415	5.698943405	6.365240885		63.99339509	0.124806867	7.02273102	5.871407198	6.555374072		63.94994259	0.091834022	3	0.143602978
695	10000	63.00070338	0.091549051	8.369259353	6.861817023	7.332218761		62.98434551	0.074607735	8.768633346	7.179711732	7.580292479		63.12342086	0.080829696	8.867261178	7.139708881	7.587891656		63.03615658	0.07601438	3	0.120588539
696	10000	63.07908448	0.10536345	7.615498056	6.169623698	6.771967969		63.41742627	0.111541047	7.903541546	6.347168311	6.949258455		63.74011869	0.115930261	8.101322462	6.412459062	7.02839431		63.41220981	0.330547975	3	0.521268657
697	10000	63.63715751	0.121472055	6.408226596	5.467465346	6.145734518		63.48252081	0.124595236	7.128571714	5.923461386	6.636430943		63.51646204	0.143856191	6.594230138	5.656308382	6.545487609		63.54538012	0.081273115	3	0.127897756
698	10000	63.78321357	0.128165769	6.291120781	5.388317358	6.205017454		62.75227797	0.125826303	6.52931014	5.526023243	6.425991419		63.46457597	0.167087331	6.796236127	5.893176424	6.843620122		63.33335584	0.527845709	3	0.833440297
699	10000	63.79767158	0.108720297	7.11905946	5.770354039	6.343826107		63.39641075	0.119828554	7.381100747	6.053753813	6.729301259		63.83795253	0.121582703	7.59270489	5.99262762	6.630556298		63.67734495	0.244128361	3	0.383383386
700	10000	62.82964643	0.072723006	6.664883063	5.41729909	5.814547829		63.16644812	0.086318695	7.239145125	5.80887234	6.305964373		62.20132104	0.07054666	7.395753366	6.032889951	6.444898327		62.73247187	0.489846654	3	0.780850235
701	10000	63.59276093	0.079532981	8.105674389	6.647559827	7.05184726		64.16848543	0.059270218	9.222678297	7.409205465	7.68701666		64.17441811	0.056380139	8.892925151	7.139360884	7.391529174		63.97855482	0.33412048	3	0.522238242
702	10000	62.06662374	0.01382246	8.015083271	6.502364995	6.552797454		62.21101984	0.019636615	8.466313149	6.82276042	6.904103155		62.58141874	0.017782878	8.568249145	6.66698414	6.735339123		62.28635411	0.265537024	3	0.426316531
703	10000	63.60132655	0.11965126	6.440083092	5.382046718	6.08151707		63.32843965	0.113958135	7.028746761	5.894702544	6.530531		63.25180939	0.111629627	7.097963487	5.896223463	6.513443401		63.39385853	0.183712504	3	0.289795428
704	10000	62.87102989	0.094709906	8.032619786	6.762185198	7.262610777		63.26548473	0.126989143	8.045559679	6.590671495	7.23205252		61.8337246	0.076208276	7.967586618	6.712104924	7.063131734		62.65674641	0.739541974	3	1.180307016
705	10000	63.69003929	0.125731178	6.824366126	5.829663315	6.569119623		63.52397297	0.134512881	7.347803559	6.30720413	7.109844351		63.35841402	0.139133065	6.611546587	5.961433665	6.833593067		63.5241421	0.165812699	3	0.261023122
706	10000	63.49249772	0.094449969	7.074113453	5.771740263	6.287078611		63.48662652	0.116114202	7.239092034	5.873277335	6.461744447		63.57027057	0.115825455	7.565460426	6.101487013	6.704426676		63.51646493	0.046689426	3	0.073507596
707	10000	59.53809068	-0.0564218	10.41130401	8.742155803	8.730815911		60.27459654	-0.056461825	10.64717874	8.917608797	8.88467572								59.90634361	0.520788291	3	0.869337468
708	10000	64.17306858	0.096828782	6.492172499	5.227896332	5.716872186		63.79926438	0.095527944	6.544729859	5.242746963	5.747785477		63.94424802	0.114287688	6.976824933	5.516866301	6.115890152		63.97219366	0.188462501	3	0.294600655
709	10000	63.50954155	0.098390897	6.744354426	5.304322271	5.819620873		63.74615432	0.113014292	6.96751677	5.626022546	6.20857892		63.93825539	0.091900455	7.175695041	5.491814608	6.011966777		63.73131709	0.214741699	3	0.336948471
710	10000	64.71857614	0.083293074	6.97792935	5.593945076	6.113089949		63.49449742	0.10225177	7.384358924	5.837544273	6.408686284		63.54776847	0.11373896	7.473009991	5.793086158	6.353785753		63.92028068	0.691857061	3	1.082374879
711	10000	63.88991471	0.104941232	6.545705707	5.30081614	5.870962634		64.04577518	0.118967369	7.061285061	5.647114055	6.280222911		63.67575023	0.119115104	7.132164106	5.721900358	6.353501519		63.87048004	0.185776466	3	0.290864365
712	10000	63.3440511	0.09980462	4.172718329	3.54981266	4.160365897		60.79400433	0.082444821	4.945913491	4.658122091	5.181559863		63.33341926	0.124277076	4.19744304	3.593123783	4.407222667		62.49049156	1.46921066	3	2.351094739
713	10000	64.20495189	0.102199547	6.426093712	5.222368235	5.739521369		63.64820927	0.103022724	7.324446041	5.893115875	6.447757833		64.04508047	0.109093711	6.913586339	5.598098906	6.172310364		63.96608054	0.286655419	3	0.4481366
714	10000	63.78322693	0.12215433	5.036650907	4.315494932	5.036385326		63.67363346	0.126681022	5.670137225	4.659250331	5.366747926		63.83745045	0.143419913	5.863388281	4.924525137	5.727140327		63.76477028	0.083453505	3	0.130877137
715	10000	63.88067787	0.1099216	7.879724141	6.375316808	6.968520326		64.01326967	0.137504705	8.436257013	6.793864441	7.53905253		63.48867495	0.132969332	7.81593216	6.20660128	6.955002331		63.7942075	0.272777838	3	0.427590292
716	10000	64.12076941	0.092516232	6.582325095	5.399721413	5.883331619		64.17549648	0.129507371	7.375906293	6.02694097	6.696073149		64.18879663	0.115089066	7.075612773	5.73017309	6.324753559		64.16168751	0.036054703	3	0.056193508
717	10000	64.06218443	0.10079643	6.696162741	5.39538251	5.936684216		64.30063812	0.124174453	6.837765028	5.390667469	6.025970545		64.28467412	0.114488505	7.248606618	5.647174675	6.233886073		64.21583222	0.133302087	3	0.207584458
718	10000	63.47860808	0.121326962	6.825562879	5.612048637	6.278153407		63.8201623	0.116309987	7.058989262	5.829517776	6.499353032		63.77182595	0.144340013	7.276286031	5.920803422	6.705047702		63.69019878	0.184829835	3	0.290201379
719	10000	63.76448409	0.109106826	7.426074481	6.119673147	6.732256996		63.5231558	0.1212046	7.927996828	6.505797473	7.173133786		63.68621855	0.128662664	7.805067627	6.366620451	7.092451118		63.65795281	0.123122094	3	0.19341196
720	10000	61.60111502	0.059032824	8.629754384	7.295784772	7.605638027		61.69956811	0.078895887	8.908780103	7.535374229	7.966857241		62.35866831	0.107136884	8.589263277	7.153607069	7.676546641		61.88645048	0.41190474	3	0.665581459
721	10000	63.74672833	0.120070081	6.808118734	5.454608103	6.050293466		63.93614611	0.094232381	7.494023051	6.02107303	6.519244809		64.01370526	0.12147195	7.248186821	5.664107826	6.268436707		63.8988599	0.137338513	3	0.214931084
722	10000	63.27181175	0.111912291	7.231983489	5.602420067	6.194916329		63.22450909	0.134261452	7.168902399	5.570866219	6.2973597		63.24059023	0.145956768	7.575866328	5.979211003	6.801437462		63.24563702	0.024051776	3	0.038029147
723	10000	63.82895097	0.098343418	7.004678807	5.687981811	6.191834652		64.40515673	0.112617749	7.171176395	5.757156116	6.348443608		64.13784917	0.137884336	7.525910511	5.973331579	6.702879626		64.12398562	0.28835294	3	0.449680314
724	10000	63.35131971	0.103976866	7.088837036	5.805976984	6.389428199		63.72737025	0.113901485	7.21884694	5.852063886	6.470324684		63.64173446	0.131515529	7.50645162	5.939703859	6.648638382		63.57347481	0.197099052	3	0.310033474
725	10000	64.13514536	0.086940838	6.299052311	4.938993703	5.392482309		64.88076498	0.103429804	6.63716828	5.179825453	5.722118395		64.40978733	0.099779165	6.361681983	4.87479868	5.39710946		64.47523256	0.37709344	3	0.584865575
726	10000	63.43708183	0.081900101	5.236215085	4.251903136	4.685526854		62.99223167	0.077393168	5.690345527	4.661397069	5.098005966		63.46263772	0.100877027	5.572246164	4.622762678	5.182034236		63.29731707	0.264520517	3	0.417901626
727	10000	64.1740571	0.092843649	6.507866328	5.242674567	5.716981743		64.28926535	0.107856396	6.461493913	5.20101629	5.746163607		63.88687912	0.118578439	6.692466904	5.285138803	5.887923568		64.11673386	0.207227255	3	0.323203074
728	10000	63.9496846	0.129228859	7.973526107	6.441239184	7.132725762		63.85783575	0.128062529	8.357730593	6.669996048	7.41224629		63.78716308	0.120301694	8.7045192	6.856157421	7.591388634		63.86489448	0.081490369	3	0.127598065
729	10000	63.88442115	0.067189601	5.851966238	4.452922112	4.784074412		64.12175694	0.082239534	5.93984429	4.477687958	4.900639824		64.13580084	0.079884322	6.366812015	4.633353289	5.019440914		64.04732631	0.141254648	3	0.220547298
730	10000	63.80505894	0.106003374	6.930002959	5.639682633	6.207698334		61.94833798	0.056387501	5.901642552	5.035203501	5.346160797		63.82595688	0.114977251	6.767587544	5.486246755	6.113547142		63.19311793	1.078061701	3	1.7059796
731	10000	62.54922619	0.083081592	7.441098795	6.204234952	6.600350544		63.75121866	0.118626629	7.939729202	6.353802052	7.050028		61.63766377	0.029777313	8.633921743	7.313107402	7.45295001		62.64603621	1.060097968	3	1.692202782
732	10000	63.43162436	0.11551988	6.901053589	5.741556828	6.412864709		63.46161044	0.139324072	7.623735364	6.205686652	7.02592919		63.77359244	0.132132503	7.651668836	6.252526069	7.03500938		63.55560908	0.189373574	3	0.297965162
733	10000	64.03574663	0.09864702	6.83019974	5.620809936	6.149696611		63.97722272	0.110800299	7.359188268	5.965907461	6.564093787		64.17496527	0.115082098	6.885666533	5.558977392	6.171018872		64.06264487	0.101578369	3	0.158560998
734	10000	63.9362778	0.092804424	7.16293235	5.779272659	6.251145344		63.77676234	0.111143517	7.200139413	5.757638204	6.326481557		63.9559012	0.10222609	7.173427416	5.626976171	6.137280935		63.88964711	0.098252223	3	0.153784262
735	10000	62.44237118	0.100520096	6.696643562	5.546894883	6.156778213		62.39978809	0.107928381	7.055161317	5.804510663	6.45143229		62.60562418	0.123332821	7.219304062	6.056551883	6.827182397		62.48259448	0.10865339	3	0.173893852
736	10000	63.71430403	0.118174398	6.411064311	5.260917413	5.910367631		63.57398606	0.120250209	6.474353869	5.312878684	5.979001252		63.69454374	0.137496283	6.295008632	5.312831169	6.090408593		63.66094461	0.075953665	3	0.119309674
737	10000	63.09312206	0.104867624	6.422406483	5.398237744	5.99408093		63.00317351	0.107116318	6.936531655	5.816426926	6.477755624		63.30209815	0.129952416	7.12751697	5.948459584	6.656029668		63.13279791	0.153361058	3	0.242918203
738	10000	63.14303857	0.096616384	6.518668443	5.232880438	5.771923274		63.12858346	0.106592978	6.582179206	5.328394972	5.912338129		63.33702906	0.128284969	7.016954557	5.756833155	6.491681991		63.20288369	0.1163979	3	0.184165489
739	10000	62.60577643	0.117752302	7.997866032	6.607139743	7.309419377		62.81176562	0.134546264	8.185427205	6.725374678	7.515020443		62.77023995	0.143419644	8.096896081	6.728591206	7.574671107		62.72926067	0.108937425	3	0.173662856
740	10000	63.62486073	0.11016886	6.860013263	5.647781259	6.282394807		63.48268204	0.089274767	6.579213539	5.533012734	6.066637144		63.53701935	0.133513426	7.250355555	6.002518481	6.733746097		63.54818737	0.07174426	3	0.112897414
741	10000	63.90690588	0.093531311	6.259125842	5.040230309	5.549443773		63.92494293	0.107001076	6.502852353	5.206291428	5.795269447		63.93636507	0.105137982	6.71291362	5.22513564	5.762831746		63.92273796	0.014852859	3	0.023235643
742	10000	63.56582253	0.139251802	9.100865157	7.47037093	8.250122052		63.48887562	0.146963445	8.907123966	7.382021825	8.214087956		63.52541912	0.13764404	8.289981043	6.905139259	7.664880097		63.52670576	0.038489585	3	0.060588039
743	10000	63.56668052	0.077728805	6.097209557	5.031652376	5.436389466		62.21138027	0.057678825	6.291187023	5.333073073	5.636210168		62.74812259	0.059902719	6.842379196	5.820663388	6.140965638		62.84206113	0.682515954	3	1.086081426
744	10000	63.2926769	0.090164991	6.783568518	5.42845953	5.891710423		63.51059712	0.110430076	6.732395539	5.272573006	5.881865306		63.64322977	0.113226316	7.017675269	5.624630906	6.213436494		63.48216793	0.176997152	3	0.278813969
745	10000	63.85359323	0.104699065	6.815765931	5.603938102	6.171807774		63.60042534	0.118273051	7.144076929	5.800691293	6.465622773		63.44667673	0.152090183	7.371294158	6.091339228	6.904245185		63.6335651	0.205472488	3	0.322899538
746	10000	63.76413794	0.099430573	6.421569919	5.148441747	5.694864899		63.88092708	0.111566877	6.581527715	5.239848086	5.845393974		63.96682376	0.103307186	6.985726105	5.373764216	5.890105379		63.87062959	0.101734525	3	0.15928217
747	10000	63.79542861	0.106749079	7.263639168	5.94360668	6.521485621		63.91043427	0.119010744	7.390862014	5.948511315	6.654614987		63.58295481	0.147825329	7.354777046	5.874895759	6.560035935		63.76293923	0.166139606	3	0.260558262
748	10000	64.12573201	0.086746141	6.664827181	5.336385639	5.794918386		64.04102261	0.104087443	6.68735535	5.358513638	5.900523366		64.00806263	0.098656786	6.746658451	5.25739058	5.767538494		64.05827242	0.060701628	3	0.094760014
749	10000	63.86902146	0.089038206	6.517355695	5.333236006	5.820053313		63.57692265	0.115460751	7.064649178	5.827296903	6.491954903		64.14055777	0.120071257	7.038637622	5.851793335	6.508659213		63.86216729	0.281880063	3	0.441388189
750	5000	62.5811173	0.102382582	7.979683701	6.811366795	7.348457352		63.34589748	0.136070236	8.197866902	6.769702977	7.538770773		60.97605223	0.065264628	9.059220935	7.825445214	8.186762864		62.30102234	1.209496393	3	1.941374872
751	10000	63.75633671	0.106663376	6.671146843	5.477153433	6.031463368		63.32912547	0.121122552	7.085634542	5.730266607	6.409548322		63.70465596	0.142576808	7.197575142	5.790005445	6.570175695		63.59670605	0.233167855	3	0.366635113
752	10000	63.17052794	0.12225466	7.48649859	6.168356579	6.923142259		63.53600496	0.13710363	7.830822699	6.3988048	7.218374952		63.47354851	0.148881121	7.370410131	6.103740107	6.938706048		63.39336047	0.195489017	3	0.308374592
753	10000	63.55181237	-0.002683886	10.91571347	8.059935514	8.068690013		63.6701171	0.025894049	10.53823625	8.20084231	8.302371751		63.37883045	-0.013390743	11.02313307	8.553925135	8.560573177		63.53358664	0.146496114	3	0.230580581
754	10000	64.05971603	0.106634036	6.540214456	5.304226246	5.883514686		63.95653028	0.115627166	6.867649394	5.498737968	6.134836307		63.98755775	0.107852361	7.262551622	5.614117049	6.157509689		64.00126802	0.052941511	3	0.082719473
755	10000	63.68191569	0.114247995	7.209372267	5.929762684	6.570279864		63.15301201	0.126990709	7.267350709	5.99778026	6.753901646		63.11772635	0.126485995	7.492986599	6.214047047	6.812102078		63.31755135	0.316041606	3	0.499137442
756	10000	64.03355366	0.096858934	6.324200367	5.128111674	5.639908446		63.94760722	0.1140137	7.056640337	5.691450214	6.313946062		64.03118001	0.116673756	6.84704973	5.511806326	6.12381871		64.00411363	0.048950375	3	0.076480046
757	10000	63.52748768	0.100122385	6.757002033	5.522579534	6.066765559		63.09092208	0.103438302	6.784754971	5.643103313	6.208468443		63.55885304	0.149077166	6.761255136	5.499555002	6.184506595		63.39242093	0.261576217	3	0.412630112
758	10000	62.97915326	0.095265389	7.4689325	6.305026159	6.838951742		63.51000076	0.113629442	7.626825867	6.417550588	7.065725049		62.93669195	0.117612776	7.758520157	6.456329576	7.187866781		63.14194866	0.319448751	3	0.50592159
759	10000	63.38313399	0.088690025	5.811974494	4.872294986	5.395815461		60.00332496	0.022315701	6.168289928	5.73072579	5.87743319		63.44679487	0.113515717	5.758361618	4.960635909	5.639899048		62.27775127	1.969968137	3	3.163197284
760	10000	62.24624836	0.088586403	6.85825078	5.79813047	6.287001787		62.41521773	0.099960941	7.168773844	6.01745033	6.585158059		62.16467628	0.093182832	7.288423535	6.097093909	6.635165115		62.27538079	0.127786064	3	0.205195155
761	10000	63.2367928	0.083804524	7.567343402	6.381093088	6.778391905		63.70458538	0.113259287	7.118463508	5.835638533	6.477980377		60.99509244	0.062561553	7.896172215	6.829719853	7.15546179		62.64549021	1.448297989	3	2.311895053
762	10000	63.64651438	0.120536657	7.034671098	5.836117761	6.501858059		64.26404935	0.139944164	7.49464158	6.184633893	6.913260605		63.82564377	0.134133287	7.416103674	6.129883846	6.868119866		63.91206917	0.317709569	3	0.497104182
763	10000	63.71125753	0.101025788	7.971928068	6.548575299	7.125843819		63.96781788	0.108047551	8.734449515	7.114193517	7.694104966		63.53445742	0.111191434	7.968654813	6.367136774	7.012294586		63.73784428	0.217900123	3	0.341869302
764	10000	64.04978748	0.125760378	5.407433359	4.474901304	5.20643244		64.09070103	0.134697368	5.970334257	4.852885153	5.602674329		64.14352587	0.150261126	6.222788369	5.004351447	5.82998179		64.09467146	0.046995155	3	0.07332147
765	10000	62.71109689	0.095274371	5.581397803	5.376756732	6.008590279		63.71752242	0.130399633	5.829770129	5.105555	5.849344393		62.17717124	0.07159472	6.432206598	6.280145806	6.744549768		62.86859685	0.782160545	3	1.244119614
766	10000	63.67946611	0.090060315	6.619303235	5.474428247	5.95831156		63.691017	0.115372513	6.890994099	5.608301333	6.221589781		63.68164017	0.100150224	7.047217092	5.516218034	6.04471547		63.68404109	0.006138325	3	0.009638718
767	10000	63.88698559	0.111313894	8.220331892	6.678188075	7.299283372		63.56233344	0.12193887	7.942814025	6.299232618	6.995502009		63.73173663	0.139447715	8.549044393	6.781498326	7.53768314		63.72701855	0.162377491	3	0.254801644
768	10000	63.83862815	0.082124281	5.519447512	4.634546828	5.105022648		63.81475219	0.093861577	6.066168124	5.02594933	5.543385617		63.83649524	0.096127411	5.265587557	4.412871833	4.978902637		63.82995853	0.013212183	3	0.020699032
769	10000	64.11312261	0.080738861	6.177415824	4.939811984	5.35284466		64.04338387	0.090715797	6.805265578	5.379588661	5.840536393		64.13084056	0.082634263	6.548232849	5.030075308	5.43047266		64.09578235	0.046235069	3	0.07213434
770	10000	63.34586142	0.146194643	8.378096203	6.967153855	7.781687068		63.12098187	0.152072428	8.707339652	7.242968462	8.128071484		63.51896704	0.153143818	8.440162038	7.041044639	7.953959666		63.32860344	0.199553069	3	0.315107325
771	10000	63.6327929	0.108494201	6.618300504	5.4015644	5.973296158		63.74367754	0.115595177	7.123974448	5.915331346	6.529687988		63.6678616	0.120909591	7.612407189	6.098923426	6.7558792		63.68144401	0.056676381	3	0.088999836
772	10000	63.3668699	0.097239699	7.079282577	5.932241021	6.455753894		63.21035104	0.11345012	7.093350664	5.859744216	6.516481015		63.35530617	0.117533086	7.222861003	6.006407095	6.697716526		63.31084237	0.087219896	3	0.137764548
773	10000	63.86045352	0.100325333	7.313837706	6.038095531	6.551546281		63.79250676	0.11487378	7.471240219	6.029038307	6.661557768		63.8997145	0.13065899	7.712636802	6.292680257	7.001668211		63.85089159	0.054239724	3	0.084947481
774	10000	63.63465993	0.103043041	7.067670515	5.75477735	6.324179346		63.60419517	0.114723058	7.281443281	5.871709853	6.495175839		64.04244064	0.127308226	7.133039134	5.691415445	6.406035071		63.76043191	0.24470128	3	0.383782343
775	10000	63.88461301	0.108210773	6.507000372	5.237674279	5.825688992		64.02046923	0.11771697	6.992960006	5.616115514	6.248828533		63.77228146	0.12711796	7.323062405	5.888844602	6.583694401		63.89245457	0.124279563	3	0.194513678
776	10000	63.23748214	0.122128085	7.664089474	6.341913424	7.022905228		62.87632885	0.098310556	7.524474334	6.414243842	6.969325253		63.45023115	0.146691573	7.913636086	6.562148882	7.448532193		63.18801405	0.290131495	3	0.459155901
777	10000	63.68021666	0.096566644	6.899301383	5.624167401	6.152536575		62.82301849	0.084058578	6.801622137	5.700334249	6.152343724		64.26530358	0.126226825	7.167507084	5.713390637	6.358705897		63.58951291	0.725408122	3	1.140766911
778	10000	63.66862591	0.100741294	7.674796807	6.218453731	6.809442239		63.69312793	0.117494076	7.477988648	6.050842116	6.684461423		64.07060335	0.116142809	7.673075792	6.039968326	6.649014537		63.81078573	0.225341927	3	0.353140812
779	10000	63.72139795	0.119835164	6.450968001	5.268204423	5.951166261		63.47850629	0.126389855	6.767761471	5.628093788	6.347270482		63.62192691	0.138771636	6.674222044	5.652142412	6.450109518		63.60727705	0.122106729	3	0.191969747
780	10000	64.58220059	0.068246848	2.767393352	2.464087424	2.846944404		64.59825943	0.07617911	2.882007772	2.549418099	2.970718213		64.50620274	0.07400312	2.997187729	2.560922751	2.947301459		64.56222092	0.049173153	3	0.076163974
781	10000	62.4146416	0.115910035	6.67796247	5.759729067	6.483450692		62.79262655	0.16943621	7.261749283	5.923173403	6.926815005		62.87468716	0.157355772	6.955765346	5.825144709	6.765510949		62.6939851	0.245373351	3	0.391382603
782	10000	63.57070195	0.109776489	6.838818407	5.758214294	6.380188794		63.25956361	0.1221319	8.044698176	6.790575642	7.495148547		63.65378299	0.140300722	7.471314051	6.200608413	7.029807965		63.49468285	0.207813395	3	0.327292594
783	10000	63.93480551	0.091010409	6.566055532	5.102407859	5.589271784		63.71142768	0.096464269	7.068383669	5.506101895	6.034909337		63.89419951	0.108044589	7.461465224	5.721518669	6.301670927		63.8468109	0.118990228	3	0.186368319
784	10000	63.33492342	0.089787902	5.816510603	4.687621392	5.175663139		63.16841943	0.099035838	6.154390467	4.923948329	5.479501464		63.46658098	0.109050066	5.785335282	4.749395303	5.367337449		63.32330794	0.14941977	3	0.235963304
785	12000	63.86763203	0.119018453	7.265837815	5.944949039	6.595563855		63.75558398	0.127089366	7.24144904	5.915505163	6.589737861		64.24056992	0.151495359	7.531148954	6.125421845	6.99089091		63.95459531	0.253918887	3	0.397029933
786	9700	63.79516238	0.103259082	6.710879515	5.515544925	6.13004605		63.53673142	0.10776041	6.764766144	5.548959421	6.165966957		63.81105863	0.130300541	7.364514525	6.028911755	6.721206619		63.71431747	0.153999281	3	0.241702788
787	11600	63.57392736	0.120094294	7.595708743	6.211031595	6.872502495		63.77414483	0.124897788	7.282196068	5.774726444	6.468102053		63.85420467	0.142619893	7.30092153	5.91915446	6.673874479		63.73409228	0.144367577	3	0.226515467
788	10000	64.05261518	0.118554533	8.010503492	6.626960974	7.288481909		63.47679502	0.126622131	8.187686671	6.725549435	7.433639179		63.74812375	0.130970061	7.814113941	6.362531903	7.064869529		63.75917798	0.288069197	3	0.451808204
789	13500	63.58448774	0.113019892	6.815540662	5.575804098	6.151934264		63.23773961	0.117918152	7.247996603	5.836198763	6.492143104		63.841875	0.10150787	7.636436605	6.14938741	6.696733938		63.55470078	0.303167178	3	0.47701771
790	10300	64.34091099	0.123295302	6.098538924	5.163191891	5.857809401		62.91293147	0.112703153	6.737733336	5.770327394	6.399539645		64.04169053	0.133072519	6.785955022	5.681505268	6.436374402		63.76517766	0.753077621	3	1.181017051
791	10000	63.35323798	0.07282277	8.101995013	6.889469605	7.422228668		62.17816213	0.098743966	7.950701226	6.78778805	7.459445146		62.89432318	0.092814109	8.252591205	7.042371569	7.654150543		62.80857443	0.592212336	3	0.942884537
792	10000	63.05176296	0.090255221	6.197083915	5.027232335	5.519074713		62.9499896	0.091812912	5.984973887	4.888362761	5.377468814		63.25733458	0.112958037	6.54100044	5.373484885	5.999558221		63.08636238	0.156566519	3	0.248178074
793	10000	62.47960526	0.074789179	7.475638718	6.326802194	6.680184826		60.58093362	0.017210666	7.973713753	6.992573684	7.060372138		62.16159113	0.06193527	7.931480888	6.74377499	7.035703133		61.74071	1.016904219	3	1.647056243
794	10000	63.90708309	0.09530505	6.572889071	5.234006622	5.727602343		63.71847965	0.107257703	6.661631889	5.342707701	5.91760871		63.91420616	0.111232147	7.068050499	5.44187584	5.986718459		63.84658963	0.11100365	3	0.173859953
795	10000	64.15371036	0.10861591	6.520847246	5.246706166	5.820588889		64.16119164	0.115866384	6.64578865	5.313620828	5.932005355		64.26063795	0.108872612	6.901215217	5.38116932	5.951339012		64.19184665	0.059692333	3	0.092990522
796	10000	62.58695329	0.059444841	8.935507064	7.297524861	7.672309127		61.71204266	0.057212209	8.702594643	7.233037948	7.530245648		63.1419848	0.07781965	9.255230384	7.702590247	8.166552714		62.48032692	0.72090951	3	1.153818402
797	10000	61.51376023	0.056105594	7.924465853	6.863056875	7.138879192		63.45359568	0.135744582	7.479793401	6.252532179	7.016702353		60.63293316	0.020223036	8.471394779	7.443491917	7.540287112		61.86676302	1.443084366	3	2.33256808
798	10000	63.25038845	0.102046995	7.803367182	6.369555667	6.966769475		63.43609768	0.117870542	8.654189115	7.030719804	7.727442455		63.65091952	0.127646754	8.297053882	6.523036886	7.184530643		63.44580188	0.200441794	3	0.315926016
799	10000	63.75615728	0.07608863	6.125075919	4.683294891	5.081348533		63.80304087	0.087768809	6.50560962	4.973023315	5.437694044		64.06983731	0.090777622	6.859256647	5.026157997	5.489471156		63.87634515	0.169200854	3	0.264888126
800	10000	64.78394743	0.098789018	5.299743737	4.224614587	4.728421539		64.68156013	0.102451911	5.29208512	4.149515211	4.668358299		64.67737558	0.102448009	5.438427384	4.150263765	4.673711809		64.71429438	0.06035759	3	0.093267786
801	10000	63.4321785	0.115864098	7.843975944	6.51346995	7.180433674		63.52301495	0.130488225	8.010705495	6.605808455	7.301351926		63.32692356	0.109368207	6.812638373	5.58202487	6.223487964		63.42737234	0.098134007	3	0.154718702
802	10000	63.9335536	0.122061741	6.49870815	5.363486301	6.078939475		63.58422326	0.111894456	6.885107726	5.664352176	6.338059477		63.83757349	0.132258507	6.756918164	5.688476243	6.437101252		63.78511678	0.180476317	3	0.282944245
803	10000	60.1127622	-0.003512747	7.917918742	7.064471982	7.080072155		60.77051723	0.015281705	8.255070402	7.253438951	7.311545535		60.56279565	0.001329907	8.492626117	7.520798346	7.534940267		60.48202503	0.336234056	3	0.555923939
804	10000	63.65931138	0.099115832	6.541697621	5.295165808	5.846555721		63.74670203	0.129178956	7.394082656	5.893722395	6.594913528		63.66116423	0.117578306	7.470718196	6.003702455	6.644608881		63.68905921	0.049928737	3	0.078394528
805	10000	64.12345248	0.089693451	6.50146235	5.092040273	5.535476818		64.15201806	0.107352149	6.786536724	5.388172567	5.964143124		64.26417218	0.096684197	7.196446641	5.466752658	5.933854161		64.1798809	0.074382538	3	0.115896972
806	10000	63.39112307	0.115703461	7.319564827	6.069447802	6.677167378		62.95111719	0.130705226	7.208177474	5.939843164	6.661784585		63.68723659	0.105311938	7.210261667	6.006349965	6.526503829		63.34315895	0.370396223	3	0.584745423
807	10000	63.427887	0.104494646	6.99438154	5.657342371	6.218590888		63.24467646	0.097944335	7.119757361	5.797207744	6.304157695		63.30343383	0.096796432	7.284392746	5.773813745	6.284234874		63.32533243	0.093547781	3	0.147725684
808	10000	64.09739687	0.094385387	5.883771613	4.796632354	5.311311333		64.29242487	0.104737521	5.776703112	4.744677514	5.353056566		63.95167591	0.11827729	6.087205603	4.956524794	5.61508324		64.11383255	0.170968011	3	0.266663222
809	10000	62.45341153	0.076019888	7.140281427	6.109304073	6.577604856		63.12965101	0.127663455	7.379067699	6.059977647	6.815614494		61.43671212	0.026088935	7.801463307	6.880705914	7.02516786		62.33992489	0.85215605	3	1.366950717
810	10000	63.29592753	0.106684329	7.185807117	5.868695128	6.506680856		63.4848107	0.149611431	8.368775071	6.77110093	7.619498318		63.19274925	0.135694823	8.487065862	6.811132439	7.562906243		63.32449583	0.148111724	3	0.233893255
811	10000	62.06455789	0.043387778	7.370369782	6.571405137	6.8331096		62.3746104	0.09226272	7.043262342	5.991620732	6.579857293		61.93378216	0.015029542	7.897588881	7.011661349	7.075850686		62.12431681	0.226408329	3	0.364443974
812	10000	62.79709737	0.099588107	7.166431921	5.971955304	6.494403498		63.31724909	0.12238603	8.074545504	6.675757094	7.357759483		63.16658019	0.112348108	7.851278828	6.286922401	6.91336118		63.09364222	0.267636719	3	0.42418968
813	10000	63.67773682	0.124121347	7.111558193	5.834686574	6.487657904		62.32947682	0.098284185	6.786246501	5.780609757	6.33804338		63.17951015	0.124306022	6.901526803	5.528773189	6.274875654		63.06224126	0.681736938	3	1.08105409
814	10000	63.76828168	0.098770322	6.375370569	5.088554728	5.604710955		63.7794261	0.109779596	6.478120659	5.151943235	5.740580404		63.93944196	0.102184431	6.726575712	5.157901845	5.67649372		63.82904991	0.095764571	3	0.150032894
815	10000	63.52962283	0.097314131	7.014334575	5.676365336	6.198014317		63.5867083	0.123148679	7.717501897	6.178704958	6.80374065		63.18380289	0.116368683	7.219606643	5.682886821	6.284887261		63.43337801	0.218014887	3	0.343691119
816	10000	63.82554024	0.109008504	7.105149425	5.745892372	6.342037497		63.84513644	0.124887359	7.688175699	6.113005782	6.790289311		64.10330783	0.116462664	7.817184424	6.268302796	6.881867702		63.9246615	0.155022212	3	0.242507678
817	10000	63.63794767	0.114819194	7.094364853	5.851052055	6.496988631		62.98012937	0.125793523	7.443317558	6.000578827	6.754860792		63.1450051	0.129438729	7.714547578	6.217814141	6.918117978		63.25436071	0.342272139	3	0.541104416
818	10000	63.70143022	0.100153236	7.348791126	5.910598258	6.454171039		63.90439929	0.12966123	8.594423822	6.833816154	7.533113694		63.92984578	0.125092099	8.042197902	6.279403397	6.948793744		63.8452251	0.125178296	3	0.196065243
819	10000	64.14970655	0.115107139	7.579606584	6.095671715	6.704007427		63.99825497	0.113427351	7.929758723	6.373937754	6.98044586		63.99350746	0.097738467	8.014162982	6.297394667	6.925173846		64.04715633	0.088842814	3	0.138714689
820	10000	63.50143641	0.09111847	5.880280934	4.839372578	5.345861545		62.85337322	0.0901375	6.351728554	5.142954693	5.615297706		63.43497854	0.106752794	5.752344944	4.917467267	5.539768383		63.26326273	0.3565266	3	0.563560248
821	2000	64.378443	0.104632023	6.737908411	5.362246421	5.866400676		64.20756069	0.095985348	6.96471026	5.564169933	6.042037701		63.78526726	0.082607311	6.642022438	5.021770804	5.412546606		64.12375698	0.3053386	3	0.47617079
822	10000	63.75974489	0.119166072	5.430976238	4.678080445	5.390821901		63.57951962	0.134213181	5.592614697	4.822463042	5.645383595		63.76714491	0.151219959	5.026642835	4.564881074	5.555631688		63.70213647	0.106253752	3	0.166797784
823	10000	63.48637881	0.123314526	7.943064813	6.481837591	7.170042708		63.79099578	0.137627191	8.209763016	6.66535972	7.409547199		63.65605654	0.133586361	7.837603486	6.301779047	7.068795864		63.64447705	0.15263826	3	0.239829545
824	10000	63.92879952	0.097525552	6.78151519	5.483057928	6.011626015		63.92512084	0.108997846	6.623423204	5.248358771	5.824354774		64.00767637	0.116257341	6.978616319	5.521618588	6.141604556		63.95386558	0.046637794	3	0.072924121
825	10000	62.67042888	0.085391244	7.272268264	6.131017644	6.632902259		62.62572978	0.0964267	7.817039871	6.577779904	7.152473028		62.62124602	0.097649716	6.952736668	6.101696009	6.719039685		62.6391349	0.027193957	3	0.043413685
826	10000	66.06247185	0.035563869	6.404296295	5.429020658	5.581914999		65.94230917	0.044826986	6.787102792	5.730343086	5.945803701		65.64080253	0.045881411	6.404310454	5.426270423	5.646035964		65.88186118	0.217236562	3	0.329736529
827	10000	63.55453206	0.098052107	6.578330932	5.254152908	5.777335138		63.97276619	0.114550825	6.839555623	5.536155396	6.146922588		63.81755652	0.1107764	6.893265903	5.327572617	5.875394233		63.78161826	0.211420471	3	0.331475551
828	11300	64.42072597	0.087455081	6.500684001	5.228967121	5.707352207		63.64505666	0.114243172	6.711277908	5.216831929	5.864319098		63.88230854	0.105532565	6.993134608	5.265616962	5.793534655		63.98269706	0.397459572	3	0.621198527
829	10000	63.70030106	0.122351377	7.220380703	6.033973998	6.727109209		63.53371405	0.132942726	7.695029759	6.337154027	7.113996073		63.56540713	0.137337093	7.572819404	6.192280013	6.98500793		63.59980742	0.088460966	3	0.13908999
830	10000	64.06679876	0.09190225	7.148183874	5.806059799	6.282026107		64.08024418	0.135489178	7.812988257	6.159946536	6.931135924		64.00323023	0.127845393	7.912845393	6.258582527	6.939706918		64.05009106	0.041135718	3	0.064224293
831	10000	63.15102593	0.114652605	6.581999234	5.413746162	6.073001201		63.55595398	0.106823045	7.067408148	5.842417497	6.483493632		63.44819389	0.133779294	6.894643226	5.687301414	6.484651848		63.38505793	0.209717175	3	0.330862165
832	10000	64.25703723	0.098906728	6.471473897	5.225278902	5.758843722		63.85059079	0.101948216	7.071119026	5.720483507	6.277688445		63.82338885	0.112999428	7.107684781	5.591789551	6.181421821		63.97700562	0.242895581	3	0.379660752
833	10000	67.96353675	0.081874054	8.165394253	6.97765198	7.308075167		68.57692464	0.089737255	8.210642577	6.972568402	7.372092811		67.30539582	0.096739318	8.216816093	6.858052972	7.318937501		67.94861907	0.635895659	3	0.935847804
834	10000	63.02111032	0.064867558	8.965925756	8.292994074	8.656472949		62.89523704	0.054344884	9.668182547	9.131199316	9.420350741		63.01657552	0.056254173	9.650511581	9.07409425	9.383504553		62.97764096	0.071399899	3	0.11337341
835	10000	64.06388048	0.029713659	6.961385059	5.982267783	6.099684148		63.73153589	0.038896161	7.437116168	6.408873715	6.608677803		63.64261399	0.057033608	7.577888876	6.628893235	6.887599556		63.81267679	0.222045601	3	0.347964719
836	10000	62.62307926	0.09726602	7.531950542	6.331926578	6.85271033		62.75694779	0.096272082	7.787243555	6.54551255	7.092330003		62.84075387	0.122801895	8.448229939	7.13711449	7.855572999		62.74026031	0.109792588	3	0.17499543
837	10000	64.86097577	0.098854139	3.232057013	2.690540376	3.327486918		64.88633726	0.110252113	3.329337851	2.774498053	3.422735153		64.92652125	0.115203647	3.818012011	3.149179526	3.736176588		64.89127809	0.033050888	3	0.050932712
838	10000	62.33990673	-0.012107068	8.86946662	7.295353082	7.306075815		61.56265236	-0.008981928	9.64008107	7.965670307	7.985556256		62.17225616	0.008794556	9.649412508	8.009313066	8.065770389		62.02493841	0.409032979	3	0.659465352
839	10000	63.73127084	0.111274944	6.956528627	5.670823539	6.27586145		63.1907496	0.111623435	7.351345038	6.154372073	6.773664121		63.7715783	0.139421046	7.521161181	6.128890018	6.881464805		63.56453291	0.324332619	3	0.510241488
840	10000	62.9013625	0.10194692	6.189343822	5.054112819	5.630523866		62.71215125	0.107159263	6.25723352	5.130991407	5.756645714		62.95847746	0.123502078	6.597861135	5.541920145	6.240511222		62.8573304	0.128931261	3	0.205117304
841	10000	60.40475786	0.003374856	7.024053282	6.471549645	6.504950883		63.09021049	-0.006906795	7.068099029	5.955815801	5.967067643		61.54615986	0.015324127	7.42868216	6.270403573	6.330269988		61.68037607	1.347747915	3	2.185051391
842	10000	63.97515076	0.098312644	7.096387862	5.678615304	6.173979438		64.27072342	0.11692424	7.201225684	5.662732465	6.258210729		63.86264582	0.109156314	7.473439573	5.803409164	6.402182424		64.03617333	0.210771554	3	0.329144518
843	10000	62.79636326	0.111846503	5.322196814	4.593888774	5.299356272		61.23918199	0.080743555	5.480510452	4.870927528	5.383584237		62.72178024	0.124023265	5.485803831	4.683232386	5.477533954		62.25244183	0.878300792	3	1.410869624
844	10000	64.58489809	0.014411083	9.218021115	7.346012204	7.394133763		65.1769627	-0.002196312	9.820680576	7.816302929	7.834158347		64.72938429	0.016720359	10.20329102	8.175150968	8.234935114		64.83041503	0.308691646	3	0.476152506
845	10000	64.06005093	0.098726272	6.163779257	4.95374006	5.479256597		63.42890388	0.102435731	6.430466697	5.123776645	5.661769668		64.17288378	0.108052945	6.272047639	5.001759467	5.594785332		63.88727953	0.400953852	3	0.627595752
846	10000	64.2249819	0.092137875	6.241359939	4.962963996	5.445383737		63.76481474	0.101845035	6.685197129	5.225553222	5.796345615		64.17891714	0.106618077	6.523568316	5.09863157	5.658176205		64.05623793	0.25342868	3	0.395634661
847	10000	63.52740966	0.095129028	6.486367889	5.373577493	5.887971875		63.44360642	0.116055063	6.93876438	5.728532556	6.363987189		63.64502946	0.126331016	7.151687051	5.98501994	6.671899473		63.53868185	0.10118353	3	0.159247135
848	10000	63.33386159	0.104185635	6.822873678	5.628431391	6.152564731		63.65135073	0.109301971	6.620472394	5.464126863	6.070591212		63.54310796	0.101081227	6.927775399	5.427520807	5.933322845		63.5094401	0.16140007	3	0.254135559
849	10000	62.05627187	0.076823751	6.60464029	5.779974293	6.185601169		63.29968101	0.107374178	6.596050423	5.583353269	6.190429537		59.26349537	0.027198224	7.842915589	7.254750036	7.357227776		61.53981609	2.067061577	3	3.358901129
850	10000	63.03470179	0.104570865	6.14672462	5.262606638	5.862407302		62.63393509	0.111054111	6.262238134	5.279865575	5.960914448		63.23177296	0.137565027	6.750454116	5.715756607	6.519830873		62.96680328	0.304647638	3	0.483822621
851	10000	63.80174847	0.114697088	6.993840998	5.725552763	6.317452283		63.82227192	0.118818385	7.386633591	6.056152618	6.694560341		63.8455586	0.131674446	7.529993869	6.066633265	6.790128512		63.823193	0.021919583	3	0.034344229
852	10000	63.17573778	0.100452988	6.473686182	5.334772438	5.910655764		62.97351084	0.111862529	6.813893628	5.758994481	6.406543733		63.0571863	0.130723438	6.87310924	5.766058962	6.508755193		63.06881164	0.101613461	3	0.16111523
853	10000	62.51737659	0.096033763	7.445719469	6.316979471	6.790094021		63.48850495	0.129112063	7.141467149	5.907252164	6.621388515								63.00294077	0.686691444	3	1.089935543
854	10000	63.50054421	0.103190258	5.738293591	4.76124345	5.34696265		62.94460137	0.104028452	5.897612901	4.977302531	5.573743509		63.70446062	0.121077704	5.47034757	4.731401222	5.434171018		63.38320207	0.393285395	3	0.620488366
855	10000	64.02847636	0.088894488	6.127027437	5.051979371	5.559063652		64.16627485	0.11888644	6.543954442	5.355525919	5.9692978		63.98878899	0.118227331	6.994194396	5.656988723	6.287841751		64.06118007	0.09315287	3	0.145412354
856	2500	63.91086797	0.098289081	6.428696639	5.194065384	5.700863518		63.86438281	0.109623644	6.87873182	5.528235372	6.105029238		64.05839027	0.12334747	7.115965147	5.667245373	6.319332814		63.94454702	0.101293792	3	0.158408804
857	10000	64.10445854	0.089907508	6.286385355	5.160095908	5.637622649		63.49037077	0.095336403	6.825974686	5.674327823	6.178032252		64.17377661	0.113011834	6.774437842	5.549835666	6.142571272		63.92286864	0.376154296	3	0.588450274
858	10000	62.89612983	0.065550273	7.151728278	5.996629003	6.322567162		63.77684758	0.11178995	7.379000557	5.886873851	6.514307833		60.88464679	0.021626087	7.793441322	6.713259033	6.805207726		62.51920806	1.482484019	3	2.371245678
859	10000	63.08307048	0.132718703	6.249746527	5.101180907	5.81805633		62.93884903	0.129129559	6.208250611	5.000941706	5.758668931		63.18794342	0.155812464	6.717316239	5.589908698	6.45385246		63.06995431	0.125064102	3	0.198294264
860	10000	63.23779273	0.12880223	8.156579578	6.788319206	7.442153417		62.94363369	0.094247212	7.858146723	6.552397216	7.098898101		63.23274374	0.134532384	8.253003634	6.912674604	7.660749653		63.13805672	0.168394209	3	0.266707939
861	10000	62.96837485	0.104922147	8.624002896	7.160106719	7.729152215		63.13366163	0.122093686	8.390947299	6.979583191	7.69930572		62.90539584	0.132282731	8.931067221	7.378326765	8.09936522		63.00247744	0.117892144	3	0.187123028
862	10000	67.3397153	0.104139741	7.181300789	5.430509476	5.828076322		67.14116244	0.112982046	7.183692904	5.384684606	5.820649479		67.19169536	0.119436326	7.222463829	5.362920814	5.83280384		67.22419104	0.103188112	3	0.15349848
863	10000	63.77214448	0.097476633	8.7446067	7.107966252	7.635493173		63.59948965	0.096448079	9.321662575	7.609387939	8.115664026		63.74127768	0.101891664	9.652620179	7.841076792	8.36557454		63.70430394	0.092074515	3	0.144534213
864	10000	63.65451069	0.109627761	6.853623679	5.640837021	6.236450832		63.81346776	0.121760319	7.331334215	5.980734783	6.643952191		63.80859089	0.124045455	7.363574749	5.908849526	6.571497337		63.75885645	0.090398968	3	0.141782606
865	10000	63.78399038	0.064367119	6.377789559	4.905609296	5.221700077		64.0116177	0.072282877	6.401518238	4.897390094	5.222679323		63.82069708	0.079724952	6.764449094	5.033070201	5.41178157		63.87210172	0.12221038	3	0.191336087
866	10000	64.02929007	0.105080152	6.920611557	5.588334371	6.135887354		64.61012887	0.135213938	6.957784908	5.511513325	6.158103249		63.65179673	0.124768723	7.230370909	5.656230367	6.291938027		64.09707189	0.482748282	3	0.753151849
867	10000	63.9515162	0.087444442	7.202326685	5.776263354	6.249973063		63.90480723	0.097532211	7.253339702	5.76282504	6.285977574		63.95903403	0.100168602	7.297507095	5.65414396	6.176610827		63.93845249	0.029379105	3	0.045949039
868	10000	63.5575413	0.100008288	6.598385831	5.601657553	6.191259083		63.45515989	0.133655796	7.308835473	6.116038063	6.821938161		63.59840013	0.134194409	7.24929015	6.246432941	7.046009597		63.53703377	0.073789295	3	0.116135883
869	10000	65.26446895	0.059741641	7.406836418	6.256901771	6.510332273		65.11253151	0.080287379	8.371983965	7.002448395	7.366222041		64.93687057	0.070309492	8.365977281	7.316199471	7.633195836		65.10462368	0.163942295	3	0.251813597
870	10000	63.50361419	0.107475968	7.037374904	5.621297002	6.232034127		63.66315529	0.115041905	7.553581353	6.003304743	6.645304421		63.3474329	0.140321724	8.209293227	6.369469056	7.171780003		63.50473413	0.157864176	3	0.248586469
871	10000	63.13854862	0.078410393	6.78336779	5.69079625	6.133381413		63.16546159	0.101393256	6.760776713	5.586215539	6.186777706		63.28180098	0.106786753	6.896990853	5.614627101	6.252096452		63.1952704	0.07613628	3	0.120477813
872	10000	61.31295716	0.061796622	8.166386101	6.863986706	7.24947773		61.26530345	0.061313046	8.486856213	7.097055671	7.467093314		61.5716448	0.060606449	8.659061479	7.28943865	7.712811431		61.3833018	0.16484093	3	0.268543602
